# Supplementary material for: Acute kidney injury comorbidity analysis based on international classification of diseases-10 codes
Source: BMC Med Inform Decis Mak. 2024 Feb 3;24:35. doi: 10.1186/s12911-024-02435-0 (PMC10837944; doi:10.1186/s12911-024-02435-0)
Supplement: Supplementary file 1 — Additional file 1. [file 12911_2024_2435_MOESM1_ESM.xlsx]

## Sheet: Supplementary Table 1
Supplementary Table 1. The acute kidney injury comorbidities verified by Electronic Intensive Care Unit
Sup	Kulc	Lift	Comorbidity pairs		Certification
0.0267427	0.300857	1.09646	N17	E78	1
0.0820095	0.407144	1.30054	N17	E87	1
0.070231	0.349971	1.11896	N17	I48	1
0.0734166	0.358677	1.14104	N17	I50	1
0.162196	0.480319	1.2725	N17	J96	1
0.0735109	0.389987	1.2659	N17	N18	1
0.00372008	0.327625	1.29562	N17	K21	1
0.0123444	0.315484	1.21256	N17	D62	1
0.0701471	0.378655	1.23403	N17	I95	1
0.0528776	0.329159	1.10512	N17	A41	1
0.0211887	0.378559	1.42948	N17	D69	1
0.0101228	0.398699	1.5543	N17	D64	1
0.0753133	0.379925	1.21845	N17	R65	1
0.0112231	0.369178	1.43182	N17	E66	1
0.0187786	0.285684	1.06762	N17	E03	1
0.0332816	0.38168	1.39359	N17	G93	1
0.01203	0.311926	1.19958	N17	G47	1
0.0758268	0.357537	1.12684	N17	J18	1
0.0198579	0.342796	1.29175	N17	D68	1
0.00011527	0.366782	1.46667	N17	B96	1
0.00110031	0.33981	1.35484	N17	J95	1
0.0121138	0.387927	1.50325	N17	J98	1
0.0230855	0.391974	1.47555	N17	R57	1
0.00559584	0.258437	1.01136	N17	T81	1
0.00681142	0.30525	1.19376	N17	I27	1
0.0195435	0.351867	1.32929	N17	J69	1
0.00804795	0.338229	1.32072	N17	I35	1
0.0119881	0.262316	1.00131	N17	I49	1
0.00463176	0.361659	1.42811	N17	D63	1
0.0138219	0.364433	1.40245	N17	K76	1
0.0302846	0.377975	1.39076	N17	D72	1
0.0090749	0.356308	1.38893	N17	F05	1
0.00194911	0.300984	1.19614	N17	I97	1
0.0232531	0.354645	1.32557	N17	E83	1
0.00242067	0.323254	1.28333	N17	G92	1
0.012554	0.285323	1.09107	N17	I47	1
0.00902251	0.367474	1.43381	N17	K72	1
0.00419164	0.360698	1.42602	N17	R13	1
0.000670663	0.395732	1.58025	N17	B95	1
0.00389823	0.341466	1.35027	N17	I34	1
0.014304	0.284708	1.08162	N17	I63	1
0.00273505	0.356394	1.41463	N17	K59	1
0.00965126	0.335093	1.30177	N17	K56	1
0.000398206	0.500398	2	N17	T82	1
0.0150794	0.3052	1.16048	N17	I42	1
0.00439074	0.355312	1.40369	N17	R18	1
0.0326424	0.290038	1.02958	N17	K92	1
0.00569015	0.326612	1.28369	N17	I71	1
0.00506141	0.26335	1.03316	N17	I44	1
0.00386679	0.313431	1.23826	N17	K70	1
0.0230855	0.417606	1.57808	N17	E46	1
0.00102695	0.303496	1.20988	N17	D50	1
0.00112126	0.403377	1.60902	N17	J15	1
0.0051138	0.28082	1.10282	N17	I73	1
0.000178145	0.30375	1.21429	N17	G81	1
0.00161378	0.302395	1.20312	N17	I11	1
0.00253594	0.364811	1.4491	N17	L89	1
0.000314373	0.395051	1.57895	N17	I13	1
0.00231588	0.304228	1.20765	N17	I61	1
0.000272457	0.342378	1.36842	N17	B37	1
0.0339418	0.401759	1.47127	N17	I46	1
0.0137591	0.31244	1.19472	N17	R40	1
0.000901203	0.350495	1.39837	N17	M79	1
0.00402398	0.3999	1.58351	N17	R74	1
0.0146498	0.316855	1.20882	N17	R50	1
0.00654944	0.322206	1.26263	N17	K74	1
0.000209582	0.30324	1.21212	N17	I08	1
0.00790124	0.272092	1.05676	N17	S22	1
0.00107935	0.252299	1.00488	N17	I70	1
0.000974557	0.317301	1.26531	N17	K31	1
0.00700004	0.390028	1.53211	N17	A04	1
0.0061198	0.333841	1.31089	N17	K65	1
0.00711531	0.268269	1.04462	N17	F03	1
0.00908538	0.281898	1.09125	N17	L03	1
0.0449344	0.379568	1.33854	N17	R73	1
0.00203295	0.297765	1.18293	N17	R31	1
0.0035629	0.295158	1.16638	N17	I31	1
0.00118414	0.279509	1.1133	N17	K83	1
0.00206438	0.320835	1.27508	N17	D61	1
0.00130989	0.298929	1.19048	N17	A09	1
0.00500901	0.317836	1.25131	N17	R19	1
0.000848807	0.269061	1.07285	N17	K80	1
0.00203295	0.368071	1.46415	N17	K55	1
0.000838328	0.288608	1.15108	N17	M62	1
0.000157187	0.288619	1.15385	N17	I51	1
0.0506665	0.320356	1.07876	N17	R41	1
0.000502997	0.300503	1.2	N17	B19	1
0.00239971	0.280989	1.11436	N17	R04	1
0.00585782	0.470916	1.86023	N17	R34	1
0.000398206	0.452779	1.80952	N17	G25	1
0.00191768	0.312087	1.24068	N17	G91	1
0.00513476	0.265496	1.04145	N17	S27	1
0.0011527	0.317245	1.26437	N17	D47	1
0.000104791	0.294222	1.17647	N17	I07	1
0.00621411	0.266302	1.04035	N17	K85	1
0.00113174	0.275243	1.09645	N17	M06	1
0.0014566	0.269796	1.07336	N17	F02	1
0.00322756	0.306975	1.21499	N17	J93	1
0.00379344	0.265354	1.04624	N17	S32	1
0.00220061	0.34422	1.36808	N17	K63	1
0.000293415	0.274803	1.09804	N17	I77	1
0.00283984	0.297405	1.17826	N17	J84	1
0.000827849	0.359919	1.43636	N17	R68	1
0.000125749	0.400126	1.6	N17	N28	1
0.000261978	0.390887	1.5625	N17	L27	1
0.000209582	0.263367	1.05263	N17	T80	1
0.00244163	0.252979	1.00215	N17	I74	1
0.00144612	0.269929	1.07393	N17	G30	1
0.00122606	0.335512	1.33714	N17	S72	1
0.00148803	0.25967	1.03273	N17	S42	1
0.00151947	0.285833	1.13725	N17	C22	1
0.00152995	0.433483	1.72781	N17	D65	1
0.000555393	0.408248	1.63077	N17	D75	1
0.00163474	0.35618	1.41818	N17	E27	1
0.00422308	0.364045	1.43929	N17	T86	1
0.000251499	0.292934	1.17073	N17	K75	1
0.00199103	0.277353	1.10145	N17	S12	1
0.00739825	0.293924	1.1461	N17	E16	1
0.00139372	0.277327	1.10373	N17	M86	1
0.000513476	0.340791	1.36111	N17	T85	1
0.000178145	0.30375	1.21429	N17	J38	1
0.00297607	0.368955	1.46392	N17	I33	1
0.00168714	0.278319	1.10653	N17	G20	1
0.00978748	0.315216	1.22171	N17	I80	1
0.000555393	0.288599	1.15217	N17	S82	1
0.000964078	0.295836	1.17949	N17	S37	1
0.00193863	0.393888	1.5678	N17	E44	1
0.00307038	0.258297	1.02091	N17	T79	1
0.00187576	0.26904	1.06866	N17	G82	1
0.00162426	0.254892	1.01307	N17	C61	1
0.020298	0.345735	1.30175	N17	J91	1
8.38328e-05	0.285798	1.14286	N17	E85	1
0.00338475	0.291778	1.15357	N17	K81	1
0.00972461	0.391304	1.52632	N17	R78	1
0.000387727	0.268504	1.07246	N17	S52	1
0.00214822	0.313698	1.2462	N17	J86	1
0.000565872	0.294044	1.17391	N17	K51	1
0.000838328	0.252411	1.00629	N17	C91	1
0.0362891	0.343565	1.2291	N17	R71	1
0.000293415	0.412058	1.64706	N17	B00	1
8.38328e-05	0.400084	1.6	N17	N32	1
0.00104791	0.298667	1.19048	N17	M32	1
0.00162426	0.280401	1.11511	N17	C85	1
0.0014566	0.274006	1.0902	N17	G72	1
0.000209582	0.31271	1.25	N17	F01	1
0.00191768	0.392943	1.5641	N17	R17	1
0.00110031	0.317365	1.26506	N17	C90	1
0.00121558	0.292673	1.16583	N17	S14	1
0.052888	0.520723	1.87134	N17	J80	1
0.000744016	0.278088	1.10938	N17	G06	1
0.00261978	0.257202	1.01833	N17	C18	1
0.00125749	0.30738	1.22449	N17	C64	1
0.00130989	0.331998	1.32275	N17	M72	1
0.0011527	0.351471	1.40127	N17	I36	1
0.000660184	0.260991	1.04132	N17	C16	1
0.000985036	0.314318	1.25333	N17	I05	1
0.0204133	0.310122	1.15883	N17	N30	1
0.000639225	0.315072	1.25773	N17	M31	1
0.000597309	0.294412	1.17526	N17	T88	1
0.000733537	0.324808	1.2963	N17	M00	1
0.000964078	0.390795	1.55932	N17	E41	1
0.000209582	0.357352	1.42857	N17	J94	1
0.000314373	0.341223	1.36364	N17	J13	1
0.000398206	0.345853	1.38182	N17	D51	1
0.000607788	0.319289	1.27473	N17	J14	1
0.000241019	0.328812	1.31429	N17	C80	1
0.000335331	0.28605	1.14286	N17	B02	1
0.000733537	0.272051	1.08527	N17	K82	1
0.000785933	0.326873	1.30435	N17	G70	1
0.0118309	0.315652	1.21529	N17	R58	1
0.000303894	0.392196	1.56757	N17	M46	1
0.00047156	0.308691	1.23288	N17	J85	1
8.38328e-05	0.307776	1.23077	N17	D45	1
0.000136228	0.30966	1.2381	N17	B44	1
0.000209582	0.27048	1.08108	N17	G00	1
0.000104791	0.333438	1.33333	N17	D46	1
0.000104791	0.416771	1.66667	N17	B25	1
0.000209582	0.32279	1.29032	N17	G04	1
0.000199103	0.352051	1.40741	N17	A48	1
0.000450602	0.279671	1.11688	N17	S24	1
0.000429643	0.311036	1.24242	N17	J01	1
0.000440122	0.313873	1.25373	N17	Q24	1
0.000167666	0.27603	1.10345	N17	S35	1
0.000209582	0.32279	1.29032	N17	K68	1
0.00129941	0.324216	1.29167	N17	J12	1
0.000303894	0.268822	1.07407	N17	C24	1
0.000167666	0.38112	1.52381	N17	D15	1
0.000261978	0.320775	1.28205	N17	B59	1
0.000157187	0.394894	1.57895	N17	J17	1
0.000209582	0.263367	1.05263	N17	C49	1
0.00122606	0.279797	1.11429	N17	G03	1
0.000429643	0.273763	1.09333	N17	J20	1
0.000880245	0.270111	1.07692	N17	G61	1
0.000335331	0.363972	1.45455	N17	L08	1
0.000314373	0.254552	1.01695	N17	K61	1
0.000104791	0.263263	1.05263	N17	S25	1
0.000314373	0.273042	1.09091	N17	S26	1
0.000146707	0.411911	1.64706	N17	I28	1
0.000461081	0.286175	1.14286	N17	I06	1
0.000178145	0.257754	1.0303	N17	J42	1
0.000618267	0.374036	1.49367	N17	B49	1
8.38328e-05	0.26675	1.06667	N17	E24	1
0.000911682	0.313861	1.2518	N17	I38	1
0.00382487	0.303496	1.19869	N17	B17	1
8.38328e-05	0.400084	1.6	N17	N82	1
0.000125749	0.461664	1.84615	N17	D52	1
0.000178145	0.327101	1.30769	N17	T71	1
9.43119e-05	0.450094	1.8	N17	A86	1
0.000502997	0.296799	1.18519	N17	C94	1
0.000723058	0.349208	1.39394	N17	S29	1
0.000618267	0.295618	1.18	N17	C06	1
0.000429643	0.3019	1.20588	N17	S10	1
0.00138324	0.501383	2	N17	D78	1
8.38328e-05	0.400084	1.6	N17	J66	0
8.38328e-05	0.400084	1.6	N17	B15	0
9.43119e-05	0.281344	1.125	N17	H05	0
9.43119e-05	0.300094	1.2	N17	E84	0
0.000104791	0.294222	1.17647	N17	J99	0
0.00011527	0.275115	1.1	N17	T67	0
0.000125749	0.260995	1.04348	N17	J21	0
0.000136228	0.260136	1.04	N17	S75	0
0.000146707	0.291813	1.16667	N17	A15	0
0.000146707	0.280147	1.12	N17	O90	0
0.000167666	0.296464	1.18519	N17	S92	0
0.000178145	0.40494	1.61905	N17	I68	0
0.000188624	0.360189	1.44	N17	M34	0
0.000199103	0.271628	1.08571	N17	F17	0
0.000241019	0.371209	1.48387	N17	K28	0
0.000251499	0.255571	1.02128	N17	C81	0
0.000251499	0.343109	1.37143	N17	R82	0
0.000272457	0.295727	1.18182	N17	K26	0
0.000335331	0.296632	1.18519	N17	G62	0
0.00035629	0.395705	1.5814	N17	R35	0
0.00035629	0.257932	1.0303	N17	J47	0
0.000398206	0.268004	1.07042	N17	S01	0
0.000440122	0.296215	1.1831	N17	K25	0
0.000482039	0.27107	1.08235	N17	D86	0
0.000502997	0.282856	1.12941	N17	E13	0
0.000523955	0.309166	1.23457	N17	G12	0
0.000607788	0.266663	1.06422	N17	B20	0
0.000649704	0.50065	2	N17	S31	0
0.000744016	0.284744	1.136	N17	K20	0
0.000775454	0.500775	2	N17	T30	0
0.000785933	0.255888	1.02041	N17	E05	0
0.00081737	0.325817	1.3	N17	J40	0
0.000838328	0.404879	1.61616	N17	L30	0
0.00100599	0.301006	1.2	N17	C92	0
0.00105839	0.257404	1.02538	N17	R22	0
0.00111079	0.252296	1.00474	N17	C15	0
0.0013518	0.255289	1.01575	N17	N20	0
0.00154043	0.29554	1.176	N17	T68	0
0.00182336	0.286137	1.13725	N17	C25	0
0.00201199	0.262175	1.04065	N17	T14	0
0.0020539	0.290289	1.15294	N17	N19	0
0.0023578	0.268945	1.06635	N17	D70	0
0.00251499	0.267416	1.0596	N17	C50	0
0.00307038	0.270895	1.0713	N17	R06	0
0.00378296	0.30017	1.18555	N17	I60	0
0.00387727	0.262257	1.03352	N17	T12	0
0.00419164	0.270858	1.06667	N17	S36	0
0.00579494	0.289385	1.13436	N17	G40	0
0.00609884	0.270164	1.05626	N17	F41	0
0.0125016	0.297635	1.14054	N17	F43	0
0.0127216	0.263341	1.00248	N17	I67	0
0.0133085	0.281354	1.07218	N17	I62	0
0.0139058	0.270182	1.02511	N17	R10	0
0.0235675	0.31633	1.17105	N17	E86	0
0.0239762	0.298251	1.0971	N17	R00	0
0.0329673	0.35036	1.26957	N17	G50	0
0.0362891	0.343565	1.2291	N17	D60	0

## Sheet: Supplementary Table 2
Supplementary Table 2. Comparison between ICD-10 codes, OMOM ID and Concept Code
ICD10_Code	ICD10_Name	OMOP_ID	OMOP_Name	Vocabulary	Concept_Code
A09	Infectious gastroenteritis and colitis,unspecified	4049881	Infectious gastroenteritis	SNOMED	12463005
A40	Streptococcal sepsis	40489908	Sepsis due to Streptococcus	SNOMED	448418006
A49	Bacterial infection of unspecified site	432545	Bacterial infection	SNOMED	87628006
A86	Unspecified viral encephalitis	372547	Viral encephalitis	SNOMED	34476008
B00	Herpesviral [herpes simplex] infections	444429	Herpes simplex	SNOMED	88594005
B02	Zoster [herpes zoster]	443943	Herpes zoster	SNOMED	4740000
B18	Chronic viral hepatitis	4012113	Chronic viral hepatitis	SNOMED	10295004
B19	Unspecified viral hepatitis	4291005	Viral hepatitis	SNOMED	3738000
B25	Cytomegaloviral disease	440032	Cytomegalovirus infection	SNOMED	28944009
B35	Dermatophytosis	135473	Dermatophytosis	SNOMED	47382004
B37	Candidiasis	433968	Candidiasis	SNOMED	78048006
B44	Aspergillosis	434281	Aspergillosis	SNOMED	65553006
B45	Cryptococcosis	440035	Cryptococcosis	SNOMED	42386007
B49	Unspecified mycosis	433701	Mycosis	SNOMED	3218000
B59	Pneumocystosis	438350	Pneumocystosis	SNOMED	88860002
B86	Scabies	4267582	Infestation by Sarcoptes	SNOMED	62752005
B91	Sequelae of poliomyelitis	377802	Late effects of poliomyelitis	SNOMED	110270004
B95	Treptococcus, Staphylococcus, and Enterococcus as the cause of diseases classified elsewhere	40487059	Sepsis caused by Staphylococcus	SNOMED	447894003
C01	Malignant neoplasm of base of tongue	4181332	Malignant tumor of base of tongue	SNOMED	363376007
C16	Malignant neoplasm of stomach	4095320	Malignant tumor of body of stomach	SNOMED	187742008
C18	Malignant neoplasm of colon	4180790	Malignant tumor of colon	SNOMED	363406005
C19	Malignant neoplasm of rectosigmoid junction	438699	Primary malignant neoplasm of rectosigmoid junction	SNOMED	93980002
C20	Malignant neoplasm of rectum	74582	Primary malignant neoplasm of rectum	SNOMED	93984006
C21	Malignant neoplasm of anus and anal canal	80045	Primary malignant neoplasm of anus	SNOMED	93676009
C21	Malignant neoplasm of anus and anal canal	436348	Primary malignant neoplasm of anal canal	SNOMED	93669004
C22	Malignant neoplasm of liver and intrahepatic bile ducts	4246127	Malignant neoplasm of liver	SNOMED	93870000
C40	Malignant neoplasm of bone and articular cartilage of limbs	443564	Malignant neoplasm of bone	SNOMED	428281000
C41	Malignant neoplasm of bone and articular cartilage of other and unspecified sites	443564	Malignant neoplasm of bone	SNOMED	428281000
C48	Malignant neoplasm of retroperitoneum and peritoneum	443400	Malignant tumor of peritoneum	SNOMED	363492001
C51	Malignant neoplasm of vulva	195197	Primary malignant neoplasm of vulva	SNOMED	94143002
C56	Malignant neoplasm of ovary	200051	Primary malignant neoplasm of ovary	SNOMED	93934004
C61	Malignant neoplasm of prostate	4163261	Malignant tumor of prostate	SNOMED	399068003
C64	Malignant neoplasm of kidney, except renal pelvis	198985	Primary malignant neoplasm of kidney	SNOMED	93849006
C64	Malignant neoplasm of kidney, except renal pelvis	196053	Secondary malignant neoplasm of kidney	SNOMED	94360002
C78	Secondary malignant neoplasm of respiratory and digestive organs	4147162	Secondary malignant neoplasm of respiratory and digestive systems	SNOMED	269473008
C7A	Malignant neuroendocrine tumors	37018875	Malignant neuroendocrine tumor	SNOMED	134000000000000
C7B	Secondary neuroendocrine tumors	434300	Neuroendocrine tumor	SNOMED	255046005
C80	Malignant neoplasm without specification of site	443392	Malignant neoplasm	SNOMED	363346000
C84	Mature T/NK-cell lymphomas	4212994	Extranodal NK/T-cell lymphoma, nasal type	SNOMED	414166008
C88	Malignant immunoproliferative diseases and certain other B-cell lymphomas	4003834	Malignant immunoproliferative disease (clinical)	SNOMED	109980005
C90	Multiple myeloma and malignant plasma cell neoplasms	437233	Multiple myeloma	SNOMED	109989006
C91	Lymphoid leukemia	132853	Lymphoid leukemia	SNOMED	188725004
C93	Monocytic leukemia	321526	Monocytic leukemia	SNOMED	188744006
C95	Leukemia of unspecified cell type	317510	Leukemia	SNOMED	93143009
D17	Benign lipomatous neoplasm	40481474	Benign adenomatous neoplasm	SNOMED	443416007
D22	Melanocytic nevi	4271013	Melanocytic nevus	SNOMED	400096001
D27	Benign neoplasm of ovary	199764	Benign neoplasm of ovary	SNOMED	92260003
D3A	Benign neuroendocrine tumors	438990	Benign neuroendocrine tumor	SNOMED	255047001
D41	Neoplasm of uncertain behavior of urinary organs	4094114	Neoplasm of uncertain behavior of genitourinary organs	SNOMED	189441007
D45	Polycythemia vera	135214	Polycythemia vera (clinical)	SNOMED	109992005
D46	Myelodysplastic syndromes	138994	Myelodysplastic syndrome (clinical)	SNOMED	109995007
D50	Iron deficiency anemia	436659	Iron deficiency anemia	SNOMED	87522002
D51	Vitamin B12 deficiency anemia	432588	Megaloblastic anemia due to vitamin B>12< deficiency	SNOMED	49472006
D52	Folate deficiency anemia	440977	Megaloblastic anemia due to folate deficiency	SNOMED	85649008
D55	Anemia due to enzyme disorders	444238	Anemia due to enzyme deficiency	SNOMED	111577008
D59	Acquired hemolytic anemia	440979	Acquired hemolytic anemia	SNOMED	4854004
D62	Acute posthemorrhagic anemia	434894	Acute posthemorrhagic anemia	SNOMED	267530009
D63	Anemia in chronic diseases classified elsewhere	437247	Anemia of chronic disease	SNOMED	234347009
D65	Disseminated intravascular coagulation [defibrination syndrome]	436093	Disseminated intravascular coagulation	SNOMED	67406007
D69	Purpura and other hemorrhagic conditions	4309836	Purpura	SNOMED	423902002
D69	Purpura and other hemorrhagic conditions	437312	Haemorrhagic condition	SNOMED	131148009
D73	Diseases of spleen	201265	Disorder of spleen	SNOMED	51244008
E11	Type 2 diabetes mellitus	201826	Type 2 diabetes mellitus	SNOMED	44054006
E20	Hypoparathyroidism	140362	Hypoparathyroidism	SNOMED	36976004
E21	Hyperparathyroidism and other disorders of parathyroid gland	138713	Hyperparathyroidism (disorder)	SNOMED	66999008
E23	Hypofunction and other disorders of the pituitary gland	4254542	Hypopituitarism	SNOMED	74728003
E24	Cushing's syndrome	195212	Hypercortisolism	SNOMED	47270006
E26	Hyperaldosteronism	195213	Hyperaldosteronism	SNOMED	88213004
E41	Nutritional marasmus	440370	Nutritional marasmus	SNOMED	29740003
E43	Unspecified severe protein-calorie malnutrition	4233565	Severe protein calorie malnutrition	SNOMED	360549009
E44	Protein-calorie malnutrition of moderate and mild degree	433163	Deficiency of macronutrients	SNOMED	238107002
E46	Unspecified protein-calorie malnutrition	433163	Deficiency of macronutrients	SNOMED	238107002
E55	Vitamin D deficiency	436070	Vitamin D deficiency	SNOMED	34713006
E60	Dietary zinc deficiency	4101283	Dietary zinc deficiency	SNOMED	190661004
E65	Localized adiposity	438731	Localized adiposity	SNOMED	270486005
E66	Overweight and obesity	433736	Obesity	SNOMED	414916001
E78	Disorders of lipoprotein metabolism and other lipidemias	4170226	Disorder of lipoprotein AND/OR lipid metabolism	SNOMED	48286001
E79	Disorders of purine and pyrimidine metabolism	440066	Disorder of purine and pyrimidine metabolism	SNOMED	238006008
E80	Disorders of porphyrin and bilirubin metabolism	4198042	Disorder of bilirubin metabolism	SNOMED	80006005
E80	Disorders of porphyrin and bilirubin metabolism	434908	Disorder of porphyrin metabolism	SNOMED	29094004
E83	Disorders of mineral metabolism	438721	Disorder of mineral metabolism	SNOMED	45744005
E85	Amyloidosis	432595	Amyloidosis	SNOMED	17602002
F01	Vascular dementia	443605	Vascular dementia	SNOMED	429998004
F05	Delirium due to known physiological condition	373995	Delirium	SNOMED	2776000
F09	Unspecified mental disorder due to known physiological condition	432586	Mental disorder	SNOMED	74732009
F20	Schizophrenia	435783	Schizophrenia	SNOMED	58214004
F22	Delusional disorders	432590	Delusional disorder	SNOMED	48500005
F25	Schizoaffective disorders	4286201	Schizoaffective disorder	SNOMED	68890003
F29	Unspecified psychosis not due to a substance or known physiological condition	436073	Psychosomatic factor in physical condition, psychological component of unknown degree	SNOMED	69322001
F63	Impulse disorders	433752	Impulse control disorder	SNOMED	66347000
F70	Mild intellectual disabilities	432612	Mild intellectual disability	SNOMED	86765009
F79	Unspecified intellectual disabilities	40277917	Intellectual disability	SNOMED	110359009
F80	Specific developmental disorders of speech and language	436373	Developmental speech disorder	SNOMED	1145003
F80	Specific developmental disorders of speech and language	443361	Developmental language disorder	SNOMED	280032002
F84	Pervasive developmental disorders	439776	Autism spectrum disorder	SNOMED	35919005
F89	Unspecified disorder of psychological development	4102986	Disorder of psychological development	SNOMED	192562009
F91	Conduct disorders	443617	Conduct disorder	SNOMED	430909002
G00	Bacterial meningitis, not elsewhere classified	436091	Bacterial meningitis	SNOMED	95883001
G04	Encephalitis, myelitis and encephalomyelitis	4147498	Encephalitis, myelitis and encephalomyelitis	SNOMED	267576008
G20	Parkinson's disease	381270	Parkinson's disease	SNOMED	49049000
G21	Secondary parkinsonism	374013	Secondary parkinsonism	SNOMED	230292008
G24	Dystonia	375800	Dystonia	SNOMED	15802004
G30	Alzheimer's disease	378419	Alzheimer's disease	SNOMED	26929004
G41	Status epilepticus	4332304	Status epilepticus	SNOMED	230456007
G47	Sleep disorders	435524	Sleep disorder	SNOMED	39898005
G54	Nerve root and plexus disorders	4216397	Nerve root disorder	SNOMED	72274001
G57	Mononeuropathies of lower limb	43531028	Mononeuropathy of lower limb	SNOMED	609592007
G60	Hereditary and idiopathic neuropathy	4301699	Neuropathy	SNOMED	386033004
G61	Inflammatory polyneuropathy	4296728	Polyneuritis	SNOMED	76886005
G63	Polyneuropathies and other disorders of the peripheral nervous system	4174262	Polyneuropathy	SNOMED	42345000
G70	Myasthenia gravis and other myoneural disorders	76685	Myasthenia gravis	SNOMED	91637004
G81	Hemiplegia and hemiparesis	374022	Hemiplegia	SNOMED	50582007
G82	Paraplegia (paraparesis) and quadriplegia (quadriparesis)	44782711	Quadriplegia with quadriparesis	SNOMED	22900000000000
G91	Hydrocephalus	4043738	Hydrocephalus	SNOMED	230745008
G92	Toxic encephalopathy	373764	Toxic encephalopathy	SNOMED	28394000
G97	Intraoperative and postprocedural complications and disorders of nervous system, not elsewhere classified	376337	Disorder of nervous system	SNOMED	118940003
H00	Hordeolum and chalazion	381581	Chalazion	SNOMED	1482004
H10	Conjunctivitis	379019	Conjunctivitis	SNOMED	9826008
H16	Keratitis	374035	Keratitis	SNOMED	5888003
H30	Chorioretinal inflammation	434033	Chorioretinitis	SNOMED	46627006
H33	Retinal detachments and breaks	376971	Retinal break	SNOMED	40024006
H34	Retinal vascular occlusions	440392	Retinal vascular occlusion	SNOMED	73757007
H40	Glaucoma	437541	Glaucoma	SNOMED	23986001
H43	Disorders of vitreous body	317299	Disorder of vitreous body	SNOMED	76682005
H44	Disorders of globe	375252	Disorder of eye	SNOMED	371405004
H46	Optic neuritis	374954	Optic neuritis	SNOMED	66760008
H54	Blindness and low vision	4023310	Blindness AND/OR vision impairment level	SNOMED	105597003
H60	Otitis externa	380731	Otitis externa	SNOMED	3135009
H66	Suppurative and unspecified otitis media	376712	Purulent otitis media	SNOMED	39288006
H70	Mastoiditis and related conditions	374655	Mastoiditis	SNOMED	52404001
I05	Rheumatic mitral valve diseases	4222174	Rheumatic disease of mitral valve	SNOMED	83898004
I06	Rheumatic aortic valve diseases	315282	Rheumatic disease of aortic valve	SNOMED	12023003
I07	Rheumatic tricuspid valve diseases	4175807	Rheumatic disease of tricuspid valve	SNOMED	49699002
I08	Multiple valve diseases	4108234	Multiple valve disease	SNOMED	195002007
I10	Essential (primary) hypertension	320128	Essential hypertension	SNOMED	59621000
I11	Hypertensive heart disease	442604	Hypertensive heart disease	SNOMED	64715009
I12	Hypertensive chronic kidney disease	43021852	Malignant hypertensive chronic kidney disease	SNOMED	285831000119108
I13	Hypertensive heart and chronic kidney disease	44784621	Hypertensive heart and chronic kidney disease	SNOMED	8500000000000
I16	Hypertensive crisis	45768449	Hypertensive crisis	SNOMED	706882009
I20	Angina pectoris	321318	Angina pectoris	SNOMED	194828000
I21	Acute myocardial infarction	312327	Acute myocardial infarction	SNOMED	57054005
I22	Subsequent ST elevation (STEMI) and non-ST elevation (NSTEMI) myocardial infarction	45766114	Subsequent ST segment elevation myocardial infarction	SNOMED	703211006
I25	Chronic ischemic heart disease	315286	Chronic ischemic heart disease	SNOMED	413838009
I26	Pulmonary embolism	440417	Pulmonary embolism	SNOMED	59282003
I32	Pericarditis in diseases classified elsewhere	4138837	Pericarditis	SNOMED	3238004
I33	Acute and subacute endocarditis	4108805	Acute and subacute endocarditis	SNOMED	194921005
I34	Nonrheumatic mitral valve disorders	45769461	Non-rheumatic mitral valve disease (disorder)	SNOMED	708121009
I35	Nonrheumatic aortic valve disorders	4111409	Aortic valve regurgitation, nonrheumatic	SNOMED	194983005
I36	Nonrheumatic tricuspid valve disorders	4108817	Tricuspid valve disorder, nonrheumatic	SNOMED	194989009
I38	Endocarditis, valve unspecified	4232337	Valvular endocarditis	SNOMED	89736004
I40	Acute myocarditis	312653	Acute myocarditis	SNOMED	46701001
I42	Cardiomyopathy	321319	Cardiomyopathy	SNOMED	85898001
I44	Atrioventricular and left bundle-branch block	316998	Left bundle branch block	SNOMED	63467002
I44	Atrioventricular and left bundle-branch block	316135	Atrioventricular block	SNOMED	233917008
I46	Cardiac arrest	321042	Cardiac arrest	SNOMED	410429000
I47	Paroxysmal tachycardia	313792	Paroxysmal tachycardia	SNOMED	12026006
I48	Atrial fibrillation and flutter	313217	Atrial fibrillation	SNOMED	49436004
I50	Heart failure	316139	Heart failure	SNOMED	84114007
I51	Complications and ill-defined descriptions of heart disease	321588	Heart disease	SNOMED	56265001
I61	Nontraumatic intracerebral hemorrhage	43530727	Spontaneous cerebral hemorrhage	SNOMED	292000000000000
I63	Cerebral infarction	443454	Cerebral infarction	SNOMED	432504007
I65	Occlusion and stenosis of precerebral arteries, not resulting in cerebral infarction	443239	Occlusion of precerebral artery	SNOMED	266253001
I69	Sequelae of cerebrovascular disease	434056	Late effects of cerebrovascular disease	SNOMED	195239002
I70	Atherosclerosis	40479625	Atherosclerosis of artery	SNOMED	441574008
I71	Aortic aneurysm and dissection	317585	Aortic aneurysm	SNOMED	67362008
I74	Arterial embolism and thrombosis	312337	Arterial embolus and thrombosis	SNOMED	266262004
I75	Atheroembolism	200132	Atheroembolism of renal arteries	SNOMED	51677000
I76	Septic arterial embolism	40481852	Septic embolus of artery	SNOMED	442105001
I78	Diseases of capillaries	321876	Disorder of capillaries	SNOMED	58729003
I79	Disorders of arteries, arterioles and capillaries in diseases classified elsewhere	321887	Disorder of artery	SNOMED	58729003
I80	Phlebitis and thrombophlebitis	313219	Phlebitis and thrombophlebitis	SNOMED	195394007
I81	Portal vein thrombosis	199837	Portal vein thrombosis	SNOMED	17920008
I83	Varicose veins of lower extremities	318169	Varicose veins of lower extremity	SNOMED	72866009
I84	Haemorrhoids	195562	Haemorrhoids	SNOMED	70153002
I85	Esophageal varices	24966	Esophageal varices	SNOMED	28670008
I95	Hypotension	317002	Low blood pressure	SNOMED	45007003
I96	Gangrene, not elsewhere classified	439928	Gangrene	SNOMED	372070002
J01	Acute sinusitis	260123	Acute sinusitis	SNOMED	15805002
J04	Acute laryngitis and tracheitis	4173027	Acute laryngitis and/or tracheitis	SNOMED	276443001
J09	Influenza due to certain identified influenza viruses	4266367	Influenza	SNOMED	6142004
J10	Influenza due to other identified influenza virus	4266367	Influenza	SNOMED	6142004
J11	Influenza due to unidentified influenza virus	4266367	Influenza	SNOMED	6142004
J13	Pneumonia due to Streptococcus pneumoniae	261324	Pneumonia due to Streptococcus	SNOMED	34020007
J14	Pneumonia due to Hemophilus influenzae	260754	Haemophilus influenzae pneumonia	SNOMED	396230008
J15	Bacterial pneumonia, not elsewhere classified	257315	Bacterial pneumonia	SNOMED	53084003
J20	Acute bronchitis	260139	Acute bronchitis	SNOMED	10509002
J33	Nasal polyp	4138403	Nasal sinus polyp	SNOMED	32307003
J38	Diseases of vocal cords and larynx, not elsewhere classified	31602	Disorder of the larynx	SNOMED	60600009
J42	Unspecified chronic bronchitis	255841	Chronic bronchitis	SNOMED	63480004
J43	Emphysema	261325	Emphysema of lung	SNOMED	87433001
J46	Status asthmaticus	37116845	Acute severe refractory exacerbation of asthma	SNOMED	733858005
J47	Bronchiectasis	256449	Bronchiectasis	SNOMED	12295008
J61	Pneumoconiosis due to asbestos and other mineral fibers	256450	Asbestos pneumoconiosis	SNOMED	22607003
J80	Acute respiratory distress syndrome	4195694	Acute respiratory distress syndrome	SNOMED	67782005
J81	Pulmonary edema	4078925	Pulmonary edema	SNOMED	19242006
J85	Abscess of lung and mediastinum	257010	Abscess of lung	SNOMED	73452002
J86	Pyothorax	4238808	Empyema of pleura	SNOMED	58554001
J90	Pleural effusion, not elsewhere classified	254061	Pleural effusion	SNOMED	60046008
J91	Pleural effusion in conditions classified elsewhere	254061	Pleural effusion	SNOMED	60046008
J92	Pleural plaque	4050884	Pleural plaque	SNOMED	233658003
J93	Pneumothorax and air leak	253796	Pneumothorax	SNOMED	36118008
J95	Intraoperative and postprocedural complications and disorders of respiratory system, not elsewhere classified	4148486	Postprocedural respiratory failure (disorder)	SNOMED	309775007
J96	Respiratory failure, not elsewhere classified	4256228	Respiratory failure	SNOMED	409622000
K02	Dental caries	133228	Dental caries	SNOMED	80967001
K04	Diseases of pulp and periapical tissues	435570	Pulp and periapical tissue disease	SNOMED	266417001
K05	Gingivitis and periodontal diseases	132344	Gingival and periodontal disease	SNOMED	266418006
K11	Diseases of salivary glands	25572	Disorder of salivary gland	SNOMED	10890000
K14	Diseases of tongue	432941	Disorder of tongue	SNOMED	69244009
K21	Gastro-esophageal reflux disease	318800	Gastroesophageal reflux disease	SNOMED	235595009
K35	Acute appendicitis	4310400	Acute appendicitis	SNOMED	85189001
K40	Inguinal hernia	4288544	Inguinal hernia	SNOMED	396232000
K41	Femoral hernia	4178874	Femoral hernia	SNOMED	50063009
K42	Umbilical hernia	4245842	Umbilical hernia	SNOMED	396347007
K43	Ventral hernia	4188155	Hernia of anterior abdominal wall	SNOMED	414396006
K44	Diaphragmatic hernia	201061	Diaphragmatic hernia	SNOMED	39839004
K46	Unspecified abdominal hernia	199860	Hernia of abdominal cavity	SNOMED	52515009
K50	Crohn's disease [regional enteritis]	201606	Crohn's disease	SNOMED	34000006
K51	Ulcerative colitis	81893	Ulcerative colitis	SNOMED	64766004
K55	Vascular disorders of intestine	4134603	Vascular disorder of intestine	SNOMED	128321003
K56	Paralytic ileus and intestinal obstruction without hernia	192357	Paralytic ileus	SNOMED	55525008
K57	Diverticular disease of intestine	4272162	Diverticula of intestine	SNOMED	63532004
K60	Fissure and fistula of anal and rectal regions	76725	Anal fissure	SNOMED	30037006
K61	Abscess of anal and rectal regions	443327	Anal abscess	SNOMED	197166005
K64	Hemorrhoids and perianal venous thrombosis	195294	Thrombosed hemorrhoids	SNOMED	75955007
K65	Peritonitis	196152	Peritonitis	SNOMED	48661000
K68	Disorders of retroperitoneum	37116972	Disorder of retroperitoneum	SNOMED	734045002
K70	Alcoholic liver disease	201612	Alcoholic liver damage	SNOMED	41309000
K71	Toxic liver disease	4055224	Toxic liver disease	SNOMED	197354009
K72	Hepatic failure, not elsewhere classified	4245975	Hepatic failure	SNOMED	59927004
K74	Fibrosis and cirrhosis of liver	4267417	Fibrosis of liver	SNOMED	62484002
K80	Cholelithiasis	4145627	Biliary calculus	SNOMED	266474003
K81	Cholecystitis	192956	Cholecystitis	SNOMED	76581006
K85	Acute pancreatitis	199074	Acute pancreatitis	SNOMED	197456007
K95	Complications of bariatric procedures	442019	Complication of procedure	SNOMED	116224001
L02	Cutaneous abscess, furuncle and carbuncle	4137468	Abscess of skin and/or subcutaneous tissue	SNOMED	31928004
L03	Cellulitis and acute lymphangitis	435613	Cellulitis	SNOMED	128045006
L12	Pemphigoid	139899	Pemphigoid	SNOMED	86142006
L23	Allergic contact dermatitis	4031019	Allergic contact dermatitis	SNOMED	238575004
L24	Irritant contact dermatitis	4004352	Irritant contact dermatitis	SNOMED	110979008
l25	Unspecified contact dermatitis	134438	Contact dermatitis	SNOMED	40275004
L27	Dermatitis due to substances taken internally	135032	Dermatitis due to substances taken internally	SNOMED	13582007
L28	Lichen simplex chronicus and prurigo	4204991	Lichen simplex chronicus	SNOMED	53891004
L40	Psoriasis	140168	Psoriasis	SNOMED	9014002
L57	Skin changes due to chronic exposure to nonionizing radiation	4061844	Skin changes due to chronic exposure to non-ionizing radiation	SNOMED	200861004
L60	Nail disorders	132706	Disorder of nail	SNOMED	17790008
L71	Rosacea	136773	Rosacea	SNOMED	398909004
L72	Follicular cysts of skin and subcutaneous tissue	4065364	Follicular cysts of skin and subcutaneous tissue	SNOMED	201294000
L80	Vitiligo	138502	Vitiligo	SNOMED	56727007
L82	Seborrheic keratosis	40568467	Seborrheic keratosis	SNOMED	394726009
L89	Pressure ulcer	135333	Pressure ulcer	SNOMED	399912005
L90	Atrophic disorders of skin	134118	Atrophic condition of skin	SNOMED	400190005
L91	Hypertrophic disorders of skin	141375	Hypertrophic condition of skin	SNOMED	24782002
L93	Lupus erythematosus	255891	Lupus erythematosus	SNOMED	200936003
L95	Vasculitis limited to skin, not elsewhere classified	4182711	Vasculitis of the skin	SNOMED	53312001
L97	Non-pressure chronic ulcer of lower limb, not elsewhere classified	4132314	Chronic ulcer of lower extremity	SNOMED	26649005
M00	Pyogenic arthritis	80482	Suppurative arthritis	SNOMED	372939007
M05	Rheumatoid arthritis with rheumatoid factor	80809	Rheumatoid arthritis	SNOMED	69896004
M07	Enteropathic arthropathies	4247084	Enteropathic arthritis	SNOMED	9350004
M10	Gout	440674	Gout	SNOMED	90560007
M15	Polyosteoarthritis	80180	Osteoarthritis	SNOMED	396275006
M16	Osteoarthritis of hip	4079749	Osteoarthritis of hip	SNOMED	239872002
M17	Osteoarthritis of knee	4079750	Osteoarthritis of knee	SNOMED	239873007
M18	Osteoarthritis of first carpometacarpal joint	4242103	Osteoarthrosis of the carpometacarpal joint of the thumb	SNOMED	37895003
M1A	Chronic gout	4285308	Chronic gouty arthritis	SNOMED	68451005
M30	Polyarteritis nodosa and related conditions	320749	Polyarteritis nodosa	SNOMED	155441006
M32	Systemic lupus erythematosus (SLE)	257628	Systemic lupus erythematosus	SNOMED	55464009
M33	Dermatopolymyositis	80182	Dermatomyositis	SNOMED	396230008
M40	Kyphosis and lordosis	4214530	Kyphosis	SNOMED	414564002
M45	Ankylosing spondylitis	437082	Ankylosing spondylitis	SNOMED	9631008
M47	Spondylosis	4227449	Spondylosis	SNOMED	8847002
M50	Cervical disc disorders	4141028	Cervical disc disorder	SNOMED	425878001
M51	Thoracic, thoracolumbar, and lumbosacral intervertebral disc disorders	321389	Thoracic intervertebral disc disorder	SNOMED	428778006
M65	Synovitis and tenosynovitis	74728	Synovitis and tenosynovitis	SNOMED	202900007
M66	Spontaneous rupture of synovium and tendon	439907	Spontaneous tendon rupture	SNOMED	268002004
M76	Enthesopathies, lower limb, excluding foot	4194889	Enthesopathy of lower limb	SNOMED	312836001
M80	Osteoporosis with current pathological fracture	4069306	Idiopathic osteoporosis with pathological fracture	SNOMED	203448006
M81	Osteoporosis without current pathological fracture	80502	Osteoporosis	SNOMED	64859006
M84	Disorder of continuity of bone	4344386	Disorder of continuity of bone	SNOMED	240194000
M86	Osteomyelitis	141663	Osteomyelitis	SNOMED	60168000
M87	Osteonecrosis	4344387	Bone necrosis	SNOMED	240196003
M88	Osteitis deformans [Paget's disease of bone]	75910	Osteitis deformans	SNOMED	2089002
M90	Osteopathies in diseases classified elsewhere	75909	Osteopathia	SNOMED	76069003
M96	Intraoperative and postprocedural complications and disorders of musculoskeletal system, not elsewhere classified	37119234	Postprocedural disorder of musculoskeletal system	SNOMED	724614007
M97	Periprosthetic fracture around internal prosthetic joint	40479594	Periprosthetic fracture	SNOMED	441546003
N00	Acute nephritic syndrome	4189531	Acute nephritis	SNOMED	61503006
N03	Chronic nephritic syndrome	4056478	Chronic nephritic syndrome	SNOMED	197707007
N04	Nephrotic syndrome	195314	Nephrotic syndrome	SNOMED	52254009
N05	Unspecified nephritic syndrome	4298809	Nephritic syndrome	SNOMED	7724006
N08	Glomerular disorders in diseases classified elsewhere	4059452	Glomerular disease	SNOMED	197679002
N10	Acute pyelonephritis	4280571	Acute pyelonephritis	SNOMED	36689008
N13	Obstructive and reflux uropathy	194406	Urinary tract obstruction	SNOMED	7163005
N18	Chronic kidney disease (CKD)	46271022	Chronic kidney disease	SNOMED	709044004
N21	Calculus of lower urinary tract	197028	Calculus of lower urinary tract	SNOMED	79509009
N30	Cystitis	195588	Cystitis	SNOMED	38822007
N35	Urethral stricture	195590	Urethral stricture	SNOMED	76618002
N40	Benign prostatic hyperplasia	198803	Benign prostatic hyperplasia	SNOMED	266569009
N41	Inflammatory diseases of prostate	194997	Inflammation of prostate	SNOMED	9713002
N43	Hydrocele and spermatocele	197601	Spermatocele	SNOMED	49263001
N45	Orchitis and epididymitis	78193	Orchitis and epididymitis	SNOMED	197983000
N49	Inflammatory disorders of male genital organs, not elsewhere classified	197605	Inflammatory disorder of male genital organ	SNOMED	128478005
N52	Male erectile dysfunction	43021237	Secondary erectile dysfunction	SNOMED	473021009
N61	Inflammatory disorders of breast	79072	Inflammatory disorder of breast	SNOMED	266579006
N62	Hypertrophy of breast	78474	Hypertrophy of breast	SNOMED	372281005
N81	Female genital prolapse	199876	Prolapse of female genital organs	SNOMED	73998008
N82	Fistulae involving female genital tract	199879	Fistula of the female genital organs	SNOMED	85059005
N84	Polyp of female genital tract	443343	Disorder of female genital system	SNOMED	310789003
N91	Absent, scanty and rare menstruation	443800	Amenorrhea	SNOMED	14302001
N95	Menopausal and other perimenopausal disorders	45757505	Perimenopausal state	SNOMED	161541000119104
N99	Intraoperative and postprocedural complications and disorders of genitourinary system, not elsewhere classified	4171379	Disorder of the genitourinary system	SNOMED	42030000
O14	Pre-eclampsia	439393	Pre-eclampsia	SNOMED	398254007
Q05	Spina bifida	4283381	Spina bifida	SNOMED	67531005
Q21	Congenital malformations of cardiac septa	4245646	Congenital septal defect of heart	SNOMED	59494005
Q23	Congenital malformations of aortic and mitral valves	4326746	Congenital anomaly of mitral valve	SNOMED	75372006
Q25	Congenital malformations of great arteries	4119774	Arterial malformation	SNOMED	234119001
Q26	Congenital malformations of great veins	4079975	Congenital malformation	SNOMED	276654001
Q54	Hypospadias	196528	Hypospadias	SNOMED	416010008
Q60	Renal agenesis and other reduction defects of kidney	4003487	Renal agenesis	SNOMED	204942005
Q61	Cystic kidney disease	4220238	Multiple congenital cysts of kidney	SNOMED	82525005
Q62	Congenital obstructive defects of renal pelvis and congenital malformations of ureter	440828	Renal pelvis and ureter obstructive defects	SNOMED	204967008
Q76	Congenital malformations of spine and bony thorax	81670	Congenital anomaly of spine	SNOMED	74877002
Q85	Phakomatoses, not elsewhere classified	4302754	Phakomatoses	SNOMED	78572006
Q90	Down syndrome	439125	Complete trisomy 21 syndrome	SNOMED	41040004
R02	Gangrene, not elsewhere classified	439928	Gangrene	SNOMED	372070002
R04	Hemorrhage from respiratory passages	4317284	Respiratory tract hemorrhage	SNOMED	95431003
R06	Abnormalities of breathing	4305080	Abnormal breathing	SNOMED	386813002
R13	Aphagia and dysphagia	31317	Dysphagia	SNOMED	40739000
R14	Flatulence and related conditions	4091513	Passing flatus	SNOMED	249504006
R15	Fecal incontinence	444035	Incontinence	SNOMED	48340000
R16	Hepatomegaly and splenomegaly, not elsewhere classified	197676	Hepatomegaly	SNOMED	80515008
R17	Unspecified jaundice	137977	Jaundice	SNOMED	18165001
R18	Ascites	200528	Ascites	SNOMED	389026000
R21	Rash and other nonspecific skin eruption	140214	Rash	SNOMED	271807003
R31	Hematuria	437038	Blood in urine	SNOMED	34436003
R32	Unspecified urinary incontinence	197672	Urinary incontinence	SNOMED	165232002
R33	Retention of urine	192450	Retention of urine	SNOMED	267064002
R34	Anuria and oliguria	4090272	Anuria	SNOMED	2472002
R40	Somnolence, stupor and coma	4152347	Drowsy	SNOMED	271782001
R50	Fever of other and unknown origin	4328373	Pyrexia of unknown origin	SNOMED	7520000
R56	Convulsions, not elsewhere classified	377091	Seizure	SNOMED	91175000
R57	Shock, not elsewhere classified	201965	Shock	SNOMED	27942005
R58	Hemorrhage, not elsewhere classified	437312	Hemorrhage	SNOMED	131148009
R59	Enlarged lymph nodes	4168700	Enlargement of lymph nodes	SNOMED	397881000
R60	Edema, not elsewhere classified	433595	Edema	SNOMED	267038008
R62	Lack of expected normal physiological development in childhood and adults	40486120	Delay in physiological development	SNOMED	447740001
R64	Cachexia	134765	Cachexia	SNOMED	238108007
R65	Symptoms and signs specifically associated with systemic inflammation and infection	434821	Systemic inflammatory response syndrome	SNOMED	238149007
R73	Elevated blood glucose level	4239206	Increased glucose level	SNOMED	68256003
R74	Abnormal serum enzyme levels	4276560	Enzyme level - finding	SNOMED	365767001
R91	Abnormal findings on diagnostic imaging of lung	437677	Abnormal findings on diagnostic imaging of lung	SNOMED	274533004
S10	Superficial injury of neck	4170635	Superficial injury of neck	SNOMED	274182009
S12	Fracture of cervical vertebra and other parts of neck	4129393	Fracture of cervical vertebra	SNOMED	125606003
S14	Injury of nerves and spinal cord at neck level	4062251	Injury of nerves and spinal cord at neck level	SNOMED	212355006
S15	Injury of blood vessels at neck level	4134940	Injury to blood vessel of neck	SNOMED	262937009
S22	Fracture of rib(s), sternum and thoracic spine	4302740	Fracture of sternum	SNOMED	33737001
S24	Injury of nerves and spinal cord at thorax level	4054877	Injury of nerves and spinal cord at thorax level	SNOMED	212357003
S25	Injury of blood vessels of thorax	317713	Injury of blood vessels of thorax	SNOMED	60190000
S26	Injury of heart	4311280	Injury of heart	SNOMED	86175003
S32	Fracture of lumbar spine and pelvis	4300192	Fracture of pelvis	SNOMED	77493009
S33	Dislocation and sprain of joints and ligaments of lumbar spine and pelvis	4134171	Dislocation of joint of spine	SNOMED	263013004
S34	Injury of lumbar and sacral spinal cord and nerves at abdomen, lower back and pelvis level	36717576	Injury of lumbar spinal cord	SNOMED	722653002
S34	Injury of lumbar and sacral spinal cord and nerves at abdomen, lower back and pelvis level	81195	Injury of sacral nerve roots	SNOMED	87900003
S35	Injury of blood vessels at abdomen, lower back and pelvis level	36686417	Injury of blood vessel of abdomen	SNOMED	11800000000000000
S37	Injury of urinary and pelvic organs	37116613	Injury of urinary organ	SNOMED	733386005
S42	Fracture of shoulder and upper arm	442619	Fracture of shoulder	SNOMED	66308002
S52	Fracture of forearm	4278672	Fracture of forearm	SNOMED	65966004
S53	Dislocation and sprain of joints and ligaments of elbow	4221189	Dislocation of elbow joint	SNOMED	417558002
S60	Superficial injury of wrist, hand and fingers	4164346	Superficial injury of wrist	SNOMED	274192001
S62	Fracture at wrist and hand level	4015350	Fracture at wrist and/or hand level	SNOMED	208388003
S63	Dislocation and sprain of joints and ligaments at wrist and hand level	4194597	Dislocation of hand joint	SNOMED	314664008
S71	Open wound of hip and thigh	4129406	Open wound of hip	SNOMED	125658009
S72	Fracture of femur	442560	Fracture of femur	SNOMED	71620000
S73	Dislocation and sprain of joint and ligaments of hip	4306084	Dislocation of hip joint	SNOMED	157265008
S81	Open wound of knee and lower leg	4129407	Open wound of lower leg	SNOMED	125661005
S82	Fracture of lower leg, including ankle	4185758	Fracture of lower leg	SNOMED	414292006
S93	Dislocation and sprain of joints and ligaments at ankle, foot and toe level	81151	Sprain of ligament of ankle joint	SNOMED	44465007
T17	Foreign body in respiratory tract	4094822	Foreign body in respiratory tract	SNOMED	262599003
T21	Burn and corrosion of trunk	197163	Burn of trunk	SNOMED	52405000
T52	Toxic effect of organic solvents	4086438	Organic solvents causing toxic effect	SNOMED	241769004
T66	Radiation sickness, unspecified	4153517	Radiation sickness	SNOMED	370402009
T71	Asphyxiation	35622915	Asphyxiophilia	SNOMED	765151006
T79	Certain early complications of trauma, not elsewhere classified	435696	Early complication of trauma	SNOMED	22564003
T81	Complications of procedures, not elsewhere classified	442019	Complication of procedure	SNOMED	116224001
T93	Sequelae of injuries of lower limb	4052226	Sequelae of injuries of lower limb	SNOMED	210962001
T94	Sequelae of injuries involving multiple and unspecified body regions	132776	Injury involving multiple body regions	SNOMED	213345000
A02.0	Salmonella enteritis	4288241	Salmonella enterica subspecies arizonae infection	SNOMED	397503006
A04.7	Enterocolitis due to Clostridium difficile	4307981	Clostridium difficile colitis	SNOMED	423590009
A28.0	Pasteurellosis	436897	Pasteurella infection	SNOMED	83172007
A36.3	Cutaneous diphtheria	436021	Cutaneous diphtheria	SNOMED	18901009
A41.0	Sepsis due to Staphylococcus aureus	40489907	Sepsis due to Staphylococcus aureus	SNOMED	448417001
A41.1	Sepsis due to other specified staphylococcus	40487059	Sepsis due to Staphylococcus	SNOMED	447894003
A41.2	Sepsis due to unspecified staphylococcus	40487059	Sepsis due to Staphylococcus	SNOMED	447894003
A41.4	Sepsis due to anaerobes	40486631	Sepsis due to anaerobic bacteria	SNOMED	447843005
A41.5	Sepsis due to other Gram-negative organisms	40493038	Sepsis due to Gram negative bacteria	SNOMED	449082003
A48.0	Gas gangrene	433696	Gas gangrene	SNOMED	80466000
A48.1	Legionnaires' disease	4112820	Legionella pneumonia	SNOMED	195889001
A48.3	Toxic shock syndrome	201214	Toxic shock syndrome	SNOMED	18504008
B17.1	Acute hepatitis C	192242	Acute hepatitis C	SNOMED	235866006
B33.2	Viral carditis	4087608	Viral carditis	SNOMED	186755002
B48.7	Opportunistic mycoses	432248	Opportunistic mycosis	SNOMED	78999002
B94.2	Sequelae of viral hepatitis	4093637	Sequelae of viral hepatitis	SNOMED	187260009
C02.0	Malignant neoplasm of dorsal surface of tongue	40381321	Malignant neoplasm of dorsal surface of tongue	SNOMED	187633009
C02.1	Malignant neoplasm of border of tongue	4162118	Malignant neoplasm of border of tongue	SNOMED	371974006
C24.0	Malignant neoplasm of extrahepatic bile duct	40486896	Primary malignant neoplasm of extrahepatic bile duct	SNOMED	446189008
C24.1	Malignant neoplasm of ampulla of Vater	441225	Primary malignant neoplasm of ampulla of Vater	SNOMED	371967001
C26.8	Overlapping lesion of digestive system	197227	Overlapping malignant neoplasm of digestive tract	SNOMED	109821008
C49.2	Malignant neoplasm of connective and soft tissue of lower limb, including hip	4089777	Malignant neoplasm of connective and soft tissue of hip and lower limb	SNOMED	187999008
C49.4	Malignant neoplasm of connective and soft tissue of abdomen	4095018	Malignant neoplasm of connective and soft tissue of abdomen	SNOMED	188015001
C49.A	Gastrointestinal stromal tumor	4170421	Gastrointestinal stromal tumor	SNOMED	420120006
C54.0	Malignant neoplasm of isthmus uteri	4092519	Malignant neoplasm of isthmus of uterine body	SNOMED	188195000
C54.1	Malignant neoplasm of endometrium	4247238	Primary malignant neoplasm of endometrium	SNOMED	93781006
C54.3	Malignant neoplasm of fundus uteri	4003683	Primary malignant neoplasm of fundus uteri	SNOMED	109882003
C57.0	Malignant neoplasm of fallopian tube	201801	Primary malignant neoplasm of fallopian tube	SNOMED	371987000
C76.1	Malignant neoplasm of thorax	80665	Malignant neoplasm of thorax	SNOMED	188361007
C76.2	Malignant neoplasm of abdomen	197506	Malignant neoplasm of abdomen	SNOMED	188366002
C85.9	Non-Hodgkin lymphoma, unspecified	4038838	Non-Hodgkin's lymphoma (clinical)	SNOMED	118601006
D15.1	Benign neoplasm of heart	317814	Benign neoplasm of heart	SNOMED	92132009
D35.0	Benign neoplasm of adrenal gland	192273	Benign neoplasm of adrenal gland	SNOMED	91967007
D35.1	Benign neoplasm of parathyroid gland	134304	Benign neoplasm of parathyroid gland	SNOMED	92272009
D47.2	Monoclonal gammopathy	4002359	Monoclonal gammopathy (clinical)	SNOMED	109983007
D47.3	Essential (hemorrhagic) thrombocythemia	438383	Essential thrombocythemia	SNOMED	109994006
D58.0	Hereditary spherocytosis	24909	Hereditary spherocytosis	SNOMED	55995005
D61.0	Constitutional aplastic anemia	140681	Constitutional aplastic anemia	SNOMED	28975000
D68.3	Hemorrhagic disorder due to circulating anticoagulants	432869	Hemorrhagic disorder due to circulating anticoagulants	SNOMED	191287000
D68.4	Acquired coagulation factor deficiency	432863	Acquired coagulation factor deficiency	SNOMED	25904003
D68.5	Primary thrombophilia	4231770	Hereditary thrombophilia	SNOMED	439698008
D72.1	Eosinophilia	4304002	Eosinophil count raised	SNOMED	386789004
D75.1	Secondary polycythemia	435790	Secondary polycythemia	SNOMED	44865000
D76.1	Hemophagocytic lymphohistiocytosis	4121123	Hemophagocytic lymphohistiocytosis	SNOMED	234437005
D80.1	Nonfamilial hypogammaglobulinemia	440072	Hypogammaglobulinemia	SNOMED	119250001
D89.0	Polyclonal hypergammaglobulinemia	432587	Polyclonal hypergammaglobulinemia	SNOMED	190808009
D89.4	Mast cell activation syndrome and related disorders	37309640	Mast cell activation syndrome	SNOMED	16697871000119100
E04.1	Nontoxic single thyroid nodule	136661	Nontoxic nodular thyroid goiter	SNOMED	190237002
E04.2	Nontoxic multinodular goiter	136368	Non-toxic multinodular goiter	SNOMED	36241006
E07.81	Sick-euthyroid syndrome	137991	Sick-euthyroid syndrome	SNOMED	237542005
E16.0	Drug-induced hypoglycemia without coma	4096804	Drug-induced hypoglycemia without coma	SNOMED	190448007
E16.2	Hypoglycemia, unspecified	24609	Hypoglycemia	SNOMED	302866003
E27.3	Drug-induced adrenocortical insufficiency	4099792	Drug-induced adrenocortical insufficiency	SNOMED	190524001
E56.1	Deficiency of vitamin K	435781	Vitamin K deficiency	SNOMED	52675005
E72.1	Disorders of sulfur-bearing amino-acid metabolism	434323	Disorder of sulfur-bearing amino acid metabolism	SNOMED	28882002
E72.2	Disorders of urea cycle metabolism	434311	Disorder of the urea cycle metabolism	SNOMED	36444000
E74.0	Glycogen storage disease	434003	Glycogen storage disease	SNOMED	29633007
E87.0	Hyperosmolality and hypernatremia	441829	Hyperosmolality and or hypernatremia	SNOMED	267446004
E87.1	Hypo-osmolality and hyponatremia	435515	Hypo-osmolality and or hyponatremia	SNOMED	267447008
E87.2	Acidosis	435517	Acidosis	SNOMED	51387008
E87.3	Alkalosis	438730	Alkalosis	SNOMED	21420006
E87.4	Mixed disorder of acid-base balance	441536	Mixed acid-base balance disorder	SNOMED	76220009
E87.5	Hyperkalemia	434610	Hyperkalemia	SNOMED	14140009
E87.6	Hypokalemia	437833	Hypokalemia	SNOMED	43339004
E87.7	Fluid overload	434004	Hypervolemia	SNOMED	21639008
E88.0	Disorders of plasma-protein metabolism, not elsewhere classified	45770886	Disorder of plasma protein metabolism	SNOMED	147000000000000
E88.3	Tumor lysis syndrome	4079687	Tumor lysis syndrome	SNOMED	277605001
F16.21	Hallucinogen dependence, in remission	434921	Hallucinogen dependence in remission	SNOMED	191851001
F16.21	Hallucinogen dependence, in remission	434921	Hallucinogen dependence in remission	SNOMED	191851001
F80.2	Mixed receptive-expressive language disorder	441277	Mixed receptive-expressive language disorder	SNOMED	25766007
G02.1	Meningitis in mycoses	432602	Fungal meningitis	SNOMED	24321005
G03.0	Nonpyogenic meningitis	438418	Non-pyogenic meningitis	SNOMED	192679007
G25.1	Drug-induced tremor	4151937	Medication-induced postural tremor	SNOMED	31430005
G25.3	Myoclonus	441553	Myoclonus	SNOMED	17450006
G31.0	Frontotemporal dementia	4043378	Frontotemporal dementia	SNOMED	230270009
G37.1	Central demyelination of corpus callosum	4303996	Marchiafava-Bignami disease	SNOMED	386766007
G37.2	Central pontine myelinolysis	4238559	Central pontine myelinolysis	SNOMED	6807001
G72.0	Drug-induced myopathy	4347287	Drug-induced myopathy	SNOMED	240101000
G72.2	Myopathy due to other toxic agents	81286	Toxic myopathy	SNOMED	66952001
G72.4	Inflammatory and immune myopathies, not elsewhere classified	73001	Myositis	SNOMED	26889001
G93.1	Anoxic brain damage, not elsewhere classified	377845	Anoxic encephalopathy	SNOMED	389098007
G95.1	Vascular myelopathies	136960	Vascular myelopathy	SNOMED	29774004
G96.0	Cerebrospinal fluid leak	4046448	Cerebrospinal fluid leak	SNOMED	230744007
H01.0	Blepharitis	378425	Blepharitis	SNOMED	41446000
H11.3	Conjunctival hemorrhage	378756	Conjunctival hemorrhage	SNOMED	21117005
H18.4	Corneal degeneration	372635	Corneal degeneration	SNOMED	111521006
H26.1	Traumatic cataract	376401	Traumatic cataract	SNOMED	34361001
H35.0	Background retinopathy and retinal vascular changes	376683	Nonproliferative retinopathy due to diabetes mellitus	SNOMED	390834004
H35.3	Degeneration of macula and posterior pole	4224741	Degenerative disorder of macula	SNOMED	422338006
H35.5	Hereditary retinal dystrophy	377270	Hereditary retinal dystrophy	SNOMED	41799005
H36.0	Diabetic retinopathy	4174977	Diabetic retinopathy	SNOMED	4855003
H50.1	Exotropia	377294	Exotropia	SNOMED	399054005
H51.0	Palsy (spasm) of conjugate gaze	377566	Palsy of conjugate gaze	SNOMED	1534008
H61.2	Impacted cerumen	374375	Impacted cerumen	SNOMED	18070006
I09.2	Chronic rheumatic pericarditis	321307	Chronic rheumatic pericarditis	SNOMED	78069008
I31.0	Chronic adhesive pericarditis	312928	Adhesive pericarditis	SNOMED	37715009
I31.1	Chronic constrictive pericarditis	4203625	Chronic constrictive pericarditis	SNOMED	52535005
I31.2	Hemopericardium, not elsewhere classified	258449	Hemopericardium	SNOMED	23412002
I31.3	Pericardial effusion (noninflammatory)	4108814	Pericardial effusion - noninflammatory	SNOMED	194970009
I31.4	Cardiac tamponade	318450	Cardiac tamponade	SNOMED	35304003
I43.0	Cardiomyopathy in infectious and parasitic diseases classified elsewhere	321319	Cardiomyopathy	SNOMED	85898001
I43.2	Cardiomyopathy in nutritional diseases	321319	Cardiomyopathy	SNOMED	85898001
I45.2	Bifascicular block	4250169	Bifascicular block	SNOMED	74021003
I49.0	Ventricular fibrillation and flutter	437894	Ventricular fibrillation	SNOMED	71908006
I49.1	Atrial premature depolarization	4115173	Atrial premature complex	SNOMED	287057009
I49.3	Ventricular premature depolarization	4089462	Ventricular premature complex	SNOMED	251175005
I49.5	Sick sinus syndrome	4261842	Sick sinus syndrome	SNOMED	36083008
I72.1	Aneurysm of artery of upper extremity	438778	Aneurysm of artery of upper extremity	SNOMED	29495008
I72.2	Aneurysm of renal artery	194385	Aneurysm of renal artery	SNOMED	36184004
I72.3	Aneurysm of iliac artery	196433	Aneurysm of iliac artery	SNOMED	13290008
I72.4	Aneurysm of renal artery	194385	Aneurysm of renal artery	SNOMED	36184004
I77.0	Arteriovenous fistula, acquired	36712772	Acquired arteriovenous fistula	SNOMED	11000000000000000
I77.1	Stricture of artery	317305	Stricture of artery	SNOMED	68109007
I77.2	Rupture of artery	321886	Rupture of artery	SNOMED	46126003
I77.4	Celiac artery compression syndrome	194393	Celiac artery compression syndrome	SNOMED	9250002
I77.6	Arteritis, unspecified	314659	Arteritis	SNOMED	52089001
I82.0	Budd-Chiari syndrome	196715	Budd-Chiari syndrome	SNOMED	82385007
I82.2	Embolism and thrombosis of vena cava and other thoracic veins	435565	Embolism and thrombosis of the vena cava	SNOMED	195437003
I82.3	Embolism and thrombosis of renal vein	193512	Embolism and thrombosis of the renal vein	SNOMED	195438008
I82.4	Acute embolism and thrombosis of deep veins of lower extremity	443537	Deep venous thrombosis of lower extremity	SNOMED	404223003
I82.5	Chronic embolism and thrombosis of deep veins of lower extremity	44782735	Chronic deep venous thrombosis of lower extremity	SNOMED	132000000000000
I82.6	Acute embolism and thrombosis of veins of upper extremity	4136335	Thrombosis of arteries of upper extremity	SNOMED	31529002
I82.A	Embolism and thrombosis of axillary vein	4179911	Axillary vein thrombosis	SNOMED	297156001
I82.B	Embolism and thrombosis of subclavian vein	4203836	Thrombosis of subclavian vein	SNOMED	438647008
I82.C	Embolism and thrombosis of internal jugular vein	44811347	Thrombosis of internal jugular vein	SNOMED	864000000000000
I86.4	Gastric varices	4237824	Gastric varices	SNOMED	91109007
I87.1	Compression of vein	317003	Compression of vein	SNOMED	14540002
I87.2	Venous insufficiency (chronic) (peripheral)	321596	Peripheral venous insufficiency	SNOMED	20696009
I89.0	Lymphedema, not elsewhere classified	435839	Lymphedema	SNOMED	234097001
I97.3	Postprocedural hypertension	43021830	Postoperative hypertension	SNOMED	5501000119106
I98.2	Oesophageal varices without bleeding in diseases classified elsewhere	22340	Esophageal varices without bleeding	SNOMED	14223005
J34.2	Deviated nasal septum	377910	Deviated nasal septum	SNOMED	126660000
J44.0	Chronic obstructive pulmonary disease with (acute) lower respiratory infection	4110056	Chronic obstructive pulmonary disease with acute lower respiratory infection	SNOMED	196001008
J44.1	Chronic obstructive pulmonary disease with (acute) exacerbation	257004	Acute exacerbation of chronic obstructive airways disease	SNOMED	195951007
J69.0	Pneumonitis due to inhalation of food and vomit	4110180	Pneumonitis due to inhalation of vomitus	SNOMED	196035006
J70.0	Acute pulmonary manifestations due to radiation	4110644	Acute pulmonary radiation disease	SNOMED	196046009
J70.4	Drug-induced interstitial lung disorders, unspecified	4112813	Drug-induced interstitial lung disorder	SNOMED	196051003
J94.2	Lymphoid interstitial pneumonia	4195014	Lymphoid interstitial pneumonia	SNOMED	44274007
J98.0	Diseases of bronchus, not elsewhere classified	4199395	Lesion of bronchus	SNOMED	301827008
J98.1	Acute bronchospasm	46273539	Acute bronchospasm	SNOMED	98600000000000
J98.2	Interstitial emphysema	440748	Interstitial emphysema of lung	SNOMED	77690003
J98.5	Diseases of mediastinum, not elsewhere classified	440142	Disorder of mediastinum	SNOMED	49483002
J98.6	Disorders of diaphragm	196724	Disorder of diaphragm	SNOMED	48475001
K03.0	Excessive attrition of teeth	438451	Excessive attrition of teeth	SNOMED	53963006
K08.3	Retained dental root	137016	Retained dental root	SNOMED	66569006
K08.4	Partial loss of teeth	434073	Acquired absence of teeth	SNOMED	37320007
K13.0	Diseases of lips	135858	Disorder of lip	SNOMED	90678009
K31.1	Adult hypertrophic pyloric stenosis	4144112	Adult hypertrophic pyloric stenosis	SNOMED	266438007
K31.6	Fistula of stomach and duodenum	192669	Gastric fistula	SNOMED	235671002
K38.1	Appendicular concretions	4025001	Appendicular concretion	SNOMED	196792000
K59.0	Constipation	75860	Constipation	SNOMED	14760008
K59.2	Neurogenic bowel, not elsewhere classified	201900	Neurogenic bowel	SNOMED	425671009
K59.3	Megacolon, not elsewhere classified	198465	Megacolon, not Hirschsprung's	SNOMED	33995003
K62.1	Rectal polyp	4216644	Rectal polyp	SNOMED	39772007
K62.3	Rectal prolapse	81336	Rectal prolapse	SNOMED	57773001
K62.5	Hemorrhage of anus and rectum	197925	Hemorrhage of rectum and anus	SNOMED	266464001
K62.6	Ulcer of anus and rectum	76150	Ulcer of rectum	SNOMED	54609002
K62.7	Radiation proctitis	4341635	Radiation proctitis	SNOMED	235760009
K63.0	Abscess of intestine	197328	Abscess of intestine	SNOMED	24557004
K63.1	Perforation of intestine (nontraumatic)	193242	Perforation of intestine	SNOMED	56905009
K63.2	Fistula of intestine	196160	Fistula of intestine	SNOMED	38851006
K66.0	Peritoneal adhesions (postprocedural) (postinfection)	195581	Peritoneal adhesion	SNOMED	70190001
K66.1	Hemoperitoneum	194690	Nontraumatic hemoperitoneum	SNOMED	45626005
K75.0	Abscess of liver	201901	Abscess of liver	SNOMED	27916005
K75.4	Autoimmune hepatitis	200762	Autoimmune hepatitis	SNOMED	408335007
K76.0	Fatty (change of) liver, not elsewhere classified	4059290	Steatosis of liver	SNOMED	197321007
K76.1	Chronic passive congestion of liver	200451	Chronic passive congestion of liver	SNOMED	34736002
K76.3	Infarction of liver	194417	Hepatic infarction	SNOMED	17890003
K76.6	Portal hypertension	192680	Portal hypertension	SNOMED	34742003
K76.7	Hepatorenal syndrome	196455	Hepatorenal syndrome	SNOMED	51292008
K82.0	Obstruction of gallbladder	192363	Obstruction of gallbladder	SNOMED	75726005
K82.2	Perforation of gallbladder	196469	Perforation of gallbladder	SNOMED	25345001
K82.3	Fistula of gallbladder	200154	Fistula of gallbladder	SNOMED	16957005
K82.A	Disorders of gallbladder in diseases classified elsewhere	192353	Disorder of gallbladder	SNOMED	39621005
K83.0	Cholangitis	195856	Cholangitis	SNOMED	82403002
K83.1	Obstruction of bile duct	201066	Obstruction of bile duct	SNOMED	30144000
K91.3	Postprocedural intestinal obstruction	4340367	Postoperative intestinal obstruction	SNOMED	235821002
K91.4	Colostomy and enterostomy malfunction	196454	Colostomy and enterostomy malfunction	SNOMED	197238009
K91.6	Intraoperative hemorrhage and hematoma of a digestive system organ or structure complicating a procedure	37311947	Hemorrhage of digestive system	SNOMED	788951001
K91.7	Accidental puncture and laceration of a digestive system organ or structure during a procedure	36683324	Accidental puncture of organ during a procedure	SNOMED	781127000
K92.1	Melena	4103703	Melena	SNOMED	2901004
K94.1	Enterostomy complications	137005	Tracheostomy complication	SNOMED	68033004
K94.2	Gastrostomy complications	434675	Complication of gastrostomy	SNOMED	309773000
L73.2	Hidradenitis suppurativa	4241223	Hidradenitis suppurativa	SNOMED	59393003
L76.3	Postprocedural hematoma and seroma of skin and subcutaneous tissue following a procedure	198400	Hemangioma of skin and subcutaneous tissue	SNOMED	271481007
L81.7	Pigmented purpuric dermatosis	4067764	Pigmented purpuric lichenoid dermatitis of Gougerot and Blum	SNOMED	20343006
L85.0	Acquired ichthyosis	4313149	Acquired ichthyosis	SNOMED	8691004
L85.1	Acquired keratosis [keratoderma] palmaris et plantaris	4213271	Acquired palmoplantar keratoderma	SNOMED	396227001
L98.4	Non-pressure chronic ulcer of skin, not elsewhere classified	134441	Chronic ulcer of skin	SNOMED	19429009
M06.4	Inflammatory polyarthropathy	74125	Inflammatory polyarthropathy	SNOMED	417373000
M08.0	Unspecified juvenile rheumatoid arthritis	4253901	Juvenile rheumatoid arthritis	SNOMED	410795001
M13.92	Arthritis, unspecified, upper arm	4205509	Arthritis of elbow	SNOMED	448589005
M14.6	Charct's joint	4234127	Charcot's arthropathy	SNOMED	359554008
M21.3	Wrist or foot drop (acquired)	440193	Wrist drop - acquired	SNOMED	59349003
M24.55	Contracture, hip	75343	Contracture of hip joint	SNOMED	239738002
M24.57	Contracture, ankle and foot	4079725	Contracture of ankle join	SNOMED	239740007
M24.57	Contracture, ankle and foot	4035425	Contracture of joint of foot	SNOMED	239742004
M31.0	Hypersensitivity angiitis	196431	Hypersensitivity angiitis	SNOMED	60555002
M31.1	Thrombotic microangiopathy	313800	Thrombotic microangiopathy	SNOMED	126729006
M31.3	Wegener's granulomatosis	40480130	Granulomatosis	SNOMED	443138004
M35.0	Sjögren syndrome	254443	Sjögren syndrome	SNOMED	83901003
M35.3	Polymyalgia rheumatica	255348	Polymyalgia rheumatica	SNOMED	65323003
M43.10	Spondylolisthesis, site unspecified	4167097	Spondylolisthesis	SNOMED	274152003
M46.2	Osteomyelitis of vertebra	4001298	Osteomyelitis of vertebra	SNOMED	203241002
M46.4	Discitis, unspecified	4046205	Discitis	SNOMED	2304001
M48.0	Spinal stenosis	77079	Spinal stenosis	SNOMED	76107001
M48.3	Traumatic spondylopathy	81665	Traumatic spondylopathy	SNOMED	111232005
M48.5	Spinal stenosis	77079	Spinal stenosis	SNOMED	76107001
M53.2	Spinal instabilities	4345332	Spinal instability	SNOMED	240220009
M53.3	Sacrococcygeal disorders, not elsewhere classified	4140164	Disorder of sacrococcygeal spine	SNOMED	426546008
M62.5	Muscle wasting and atrophy, not elsewhere classified	78236	Muscle atrophy	SNOMED	88092000
M72.0	Palmar fascial fibromatosis [Dupuytren]	4308093	Palmar fascial fibromatosis	SNOMED	203045001
M72.6	Necrotizing fasciitis	133566	Necrotizing fasciitis	SNOMED	52486002
M75.0	Adhesive capsulitis of shoulder	77644	Adhesive capsulitis of shoulder	SNOMED	399114005
M75.1	Rotator cuff tear or rupture, not specified as traumatic	4164922	Rotator cuff rupture	SNOMED	4106009
M79.3	Panniculitis, unspecified	432719	Panniculitis	SNOMED	22125009
M79.A	Nontraumatic compartment syndrome	764980	Nontraumatic abdominal compartment syndrome	SNOMED	98700000000000
N14.0	Analgesic nephropathy	4244418	Analgesic nephropathy	SNOMED	59400006
N25.0	Renal osteodystrophy	197921	Renal osteodystrophy	SNOMED	16726004
N26.1	Atrophy of kidney (terminal)	4058977	Atrophy of kidney	SNOMED	197659005
N26.2	Page kidney	45757756	Page kidney	SNOMED	367821000119106
N28.0	Ischemia and infarction of kidney	194994	Renal infarction	SNOMED	45456005
N28.1	Cyst of kidney, acquired	36716270	Cyst of kidney	SNOMED	722223000
N32.0	Bladder-neck obstruction	433813	Bladder neck obstruction	SNOMED	399072004
N32.1	Vesicointestinal fistula	201344	Intestinovesical fistula	SNOMED	40046003
N32.3	Diverticulum of bladder	195864	Diverticulum of bladder	SNOMED	197866008
N36.0	Urethral fistula	201338	Urethral fistula	SNOMED	14981000
N39.0	Urinary tract infection, site not specified	81902	Urinary tract infectious disease	SNOMED	68566005
N39.3	Stress incontinence (female) (male)	195007	Female stress incontinence	SNOMED	60241006
N47.1	Phimosis	42709954	Phimosis	SNOMED	449826002
N48.0	Leukoplakia of penis	195009	Leukoplakia of penis	SNOMED	3323003
N48.1	Balanitis	4260520	Balanitis	SNOMED	44882003
N48.3	Priapism	315586	Priapism	SNOMED	6273006
N48.4	Impotence of organic origin	4233076	Tic of organic origin	SNOMED	89601008
N48.5	Ulcer of penis	4294393	Ulcer of penis	SNOMED	76046001
N50.1	Vascular disorders of male genital organs	197039	Male genital organ vascular diseases	SNOMED	198057005
N64.1	Fat necrosis of breast	436470	Fat necrosis of breast	SNOMED	21381006
N73.6	Female pelvic peritoneal adhesions (postinfective)	4268895	Female pelvic peritoneal adhesions	SNOMED	62394006
N89.5	Stricture and atresia of vagina	198483	Stricture or atresia of the vagina	SNOMED	266593004
N94.4	Primary dysmenorrhea	194696	Dysmenorrhea	SNOMED	266599000
Q24.5	Malformation of coronary vessels	321109	Congenital anomaly of coronary artery	SNOMED	28574005
Q27.3	Arteriovenous malformation (peripheral)	4076794	Peripheral arteriovenous malformation	SNOMED	275519006
Q43.0	Meckel diverticulum	441394	Meckel's diverticulum	SNOMED	37373007
Q63.1	Lobulated, fused and horseshoe kidney	4219152	Horseshoe kidney	SNOMED	41729002
Q87.4	Marfan's syndrome	258540	Marfan's syndrome	SNOMED	19346006
Q89.0	Congenital absence and malformations of spleen	193308	Congenital anomaly of spleen	SNOMED	57497006
Q89.2	Congenital malformations of other endocrine glands	140526	Congenital anomaly of endocrine gland	SNOMED	4184009
R09.0	Asphyxia and hypoxemia	437390	Hypoxemia	SNOMED	389087006
R09.1	Pleurisy	78786	Pleurisy	SNOMED	196075003
R09.2	Respiratory arrest	317109	Respiratory arrest	SNOMED	87317003
R19.0	Intra-abdominal and pelvic swelling, mass and lump	4168222	Intra-abdominal and pelvic swelling, mass and lump	SNOMED	274719002
R19.7	Diarrhea, unspecified	196523	Diarrhea	SNOMED	62315008
R39.12	Poor urinary stream	4012231	Poor stream of urine	SNOMED	4012231
R41.0	Disorientation, unspecified	4268911	Disorientated	SNOMED	62476001
R41.4	Neurologic neglect syndrome	36716611	Laryngo-onycho-cutaneous syndrome	SNOMED	722675000
R44.1	Visual hallucinations	4275889	Visual hallucinations	SNOMED	64269007
R44.3	Hallucinations, unspecified	433031	Hallucinations	SNOMED	7011001
R45.1	Restlessness and agitation	4168212	Restlessness and agitation	SNOMED	274647009
R49.0	Dysphonia	40326053	Dysphonia	SNOMED	16617009
R49.1	Aphonia	40481303	Aphonia	SNOMED	441913003
R68.0	Hypothermia, not associated with low environmental temperature	43531611	Hypothermia not associated with low environmental temperature	SNOMED	123000000000000
R71.0	Precipitous drop in hematocrit	4216894	Precipitous drop in hematocrit	SNOMED	417186004
R79.81	Blood gases abnormal	441419	Blood gases abnormal	SNOMED	312391003
S09.1	Injury of muscle and tendon of head	4059253	Injury of muscle and tendon of head	SNOMED	212451003
S13.4	Sprain of ligaments of cervical spine	36713170	Cervical spine sprain	SNOMED	36200000000000
S20.2	Contusion of thorax	81175	Contusion of chest	SNOMED	10050004
S27.1	Traumatic hemothorax	4175167	Traumatic hemothorax	SNOMED	42458003
S27.2	Traumatic hemopneumothorax	4174885	Traumatic pneumohemothorax	SNOMED	42434002
S83.4	Sprain of collateral ligament of knee	73338	Sprain of lateral collateral ligament of knee	SNOMED	35726004
S83.6	Sprain of the superior tibiofibular joint and ligament	75946	Sprain of superior tibiofibular ligament	SNOMED	209522007
S85.0	Injury of popliteal artery	435684	Injury of popliteal artery	SNOMED	15531007
S85.1	Injury of tibial artery	4177556	Injury of tibia	SNOMED	428881005
S89.2	Physeal fracture of upper end of fibula	4073923	Fracture of upper end of fibula	SNOMED	21867001
T09.0	Superficial injury of trunk, level unspecified	4055709	Superficial injury of trunk	SNOMED	211036004
T45.6	Poisoning by, adverse effect of and underdosing of fibrinolysis-affecting drugs	442258	Poisoning by fibrinolysis-affecting drug	SNOMED	5578008
T47.3	Poisoning by, adverse effect of and underdosing of saline and osmotic laxatives	4020146	Poisoning by saline and osmotic laxatives	SNOMED	212723008
T75.3	Motion sickness	30284	Motion sickness	SNOMED	37031009
T80.92	Unspecified transfusion reaction	440603	Blood transfusion reaction	SNOMED	82545002
T83.0	Mechanical complication of urinary catheter	4176898	Complication of urinary catheter	SNOMED	427793007
T83.5	Infection and inflammatory reaction due to prosthetic device, implant and graft in urinary system	4308394	Infection and inflammatory reaction due to prosthetic device, implant and graft in urinary system	SNOMED	213137004
T84.0	Mechanical complication of internal joint prosthesis	80269	Mechanical complication of internal joint prosthesis	SNOMED	213082003
T84.5	Infection and inflammatory reaction due to internal joint prosthesis	4173660	Prosthetic infection	SNOMED	275274007
T85.0	Mechanical complication of ventricular intracranial (communicating) shunt	4276495	Mechanical complication of ventricular communicating shunt	SNOMED	65433005
T85.1	Mechanical complication of implanted electronic stimulator of nervous system	43021979	Mechanical complication of nervous system implant	SNOMED	473045008
T85.5	Mechanical complication of gastrointestinal prosthetic devices, implants and grafts	4308393	Mechanical complication of gastrointestinal prosthetic device	SNOMED	213118008
T85.5	Mechanical complication of gastrointestinal prosthetic devices, implants and grafts	438297	Mechanical complication of cardiac device, implant AND/OR graft	SNOMED	75446001
T87.4	Infection of amputation stump	4176170	Infection of amputation stump	SNOMED	427769002
T88.4	Failed or difficult intubation	37397718	Difficult intubation	SNOMED	718447001
D53.1	Other megaloblastic anemias, not elsewhere classified	435789	Megaloblastic anemia	SNOMED	53165003
H11.3	Conjunctival hemorrhage	378756	Conjunctival hemorrhage	SNOMED	21117005
I09.2	Chronic rheumatic pericarditis	321307	Chronic rheumatic pericarditis	SNOMED	78069008
I23.2	Ventricular septal defect as current complication following acute myocardial infarctio	438172	Atrial septal defect as current complication following acute myocardial infarction	SNOMED	194863005
I23.5	Rupture of papillary muscle as current complication following acute myocardial infarction	4108220	Rupture of papillary muscle as current complication following acute myocardial infarction	SNOMED	194867006
I23.6	Thrombosis of atrium, auricular appendage, and ventricle as current complications following acute myocardial infarction	4108680	Thrombosis of atrium, auricular appendage, and ventricle as current complications following acute myocardial infarction	SNOMED	194868001
I23.7	Postinfarction angina	315296	Preinfarction angina	SNOMED	4557003
I24.0	Acute coronary thrombosis not resulting in myocardial infarction	4108215	Coronary thrombosis not resulting in myocardial infarction	SNOMED	194821006
I24.1	Dressler's syndrome	37311078	Dressler's syndrome	SNOMED	827164008
I27.0	Primary pulmonary hypertension	4119611	Familial primary pulmonary hypertension	SNOMED	233944003
I27.0	Primary pulmonary hypertension	4124831	Sporadic primary pulmonary hypertension	SNOMED	233943009
I27.2	Other secondary pulmonary hypertension	4339214	Secondary pulmonary hypertension	SNOMED	88223008
I28.1	Aneurysm of pulmonary artery	433783	Aneurysm of pulmonary artery	SNOMED	194892009
I28.0	Arteriovenous fistula of pulmonary vessels	441593	Arteriovenous fistula of pulmonary vessels	SNOMED	111289009
J12.0	Adenoviral pneumonia	254677	Adenoviral pneumonia	SNOMED	41207000
J12.1	Respiratory syncytial virus pneumonia	436145	Pneumonia due to respiratory syncytial virus	SNOMED	195881003
J12.2	Parainfluenza virus pneumonia	439857	Parainfluenza virus pneumonia	SNOMED	64917006
J17.1	Pneumonia in viral diseases classified elsewhere	261326	Viral pneumonia	SNOMED	75570004
J17.2	Pneumonia in mycoses	259048	Pneumonia in systemic mycosis	SNOMED	84753008
J18.0	Bronchopneumonia, unspecified organism	256722	Bronchopneumonia	SNOMED	396285007
J18.1	Lobar pneumonia, unspecified organism	4133224	Lobar pneumonia	SNOMED	278516003
K45.1	Other specified abdominal hernia with gangrene	194394	Ventral hernia with gangrene	SNOMED	414397002
K66.0	Peritoneal adhesions (postprocedural) (postinfection)	195581	Peritoneal adhesion	SNOMED	70190001
K66.1	Hemoperitoneum	194690	Hemoperitoneum	SNOMED	45626005
M19.0	Primary osteoarthritis of other joints	4035439	Primary osteoarthritis	SNOMED	239862000

## Sheet: Supplementary Table 3
Supplementary Table 3. The acute kidney injury comorbidities verified by literatures
Comorbidity pairs		Sup	Kulc	Lift	Literatures
N17	A36	0.000144181	0.500128	1.76938	M. Y. Abubakar, J. Lawal, H. Dadi, and U. S. Grema, "Diphtheria: a re-emerging public health challenge," International Journal of Otorhinolaryngology and Head and Neck Surgery, vol. 6, no. 1, 2019.
N17	F16	0.000144181	0.285842	1.01107	O. Kunitz, A. Ince, R. Kuhlen, and R. Rossaint, "Ausgeprägte Hyperthermie und Rhabdomyolyse nach Ecstasy (MDMA)-Intoxikation," Anaesthesist, vol. 52, no. 6, pp. 511-5, Jun 2003
N17	A88	0.000162203	0.346297	1.22496	N. Hautala, T. Partanen, A. M. Kubin, H. Kauma, and T. Hautala, "Central Nervous System and Ocular Manifestations in Puumala Hantavirus Infection," Viruses, vol. 13, no. 6, May 31 2021.
N17	E67	0.000180226	0.384775	1.36106	A. C. Lipkin and P. Lenssen, "Hypervitaminosis A in Pediatric Hematopoietic Stem Cell Patients Requiring Renal Replacement Therapy," Nutrition in Clinical Practice, vol. 23, no. 6, pp. 621-629, 2008.
N17	T52	0.000216271	0.375191	1.32704	W. Qin et al., "Mixed organic solvents induce renal injury in rats," PLoS One, vol. 7, no. 9, p. e45873, 2012.
N17	B94	0.000360451	0.312819	1.10586	M. J. Stone and C. P. Hawkins, "A medical overview of encephalitis," Neuropsychol Rehabil, vol. 17, no. 4-5, pp. 429-49, Aug-Oct 2007.
N17	K95	0.000450564	0.320911	1.13422	T. N. Weingarten et al., "Acute kidney injury following bariatric surgery," Obes Surg, vol. 23, no. 1, pp. 64-70, Jan 2013.
N17	E07	0.00108135	0.300957	1.06163	P. Iglesias and J. J. Diez, "Thyroid dysfunction and kidney disease," Eur J Endocrinol, vol. 160, no. 4, pp. 503-15, Apr 2009.
N17	M1A	0.00122553	0.315899	1.11405	S. H. Lee, H. S. Lee, G. Park, S. M. Oh, and D. S. Oh, "Dual actions on gout flare and acute kidney injury along with enhanced renal transporter activities by Yokuininto, a Kampo medicine," BMC Complement Altern Med, vol. 19, no. 1, p. 57, Mar 12 2019.
N17	N14	0.00299175	0.40951	1.43979	M. Meola, S. Samoni, I. Petrucci, and C. Ronco, "Clinical Scenarios in Acute Kidney Injury: Parenchymal Acute Kidney Injury-Tubulo-Interstitial Diseases," Contrib Nephrol, vol. 188, pp. 39-47, 2016.
N17	F98	0.00364056	0.292619	1.02411	V. Laliberte, C. Yu, and S. Rej, "Acute renal and neurotoxicity in older lithium users: How can we manage and prevent these events in patients with late-life mood disorders?," J Psychiatry Neurosci, vol. 40, no. 4, pp. E29-30, Jul 2015.
N17	T84	0.00378474	0.342058	1.19861	A. Luu et al., "Two-stage arthroplasty for prosthetic joint infection: a systematic review of acute kidney injury, systemic toxicity and infection control," J Arthroplasty, vol. 28, no. 9, pp. 1490-8 e1, Oct 2013.
N17	F06	0.00643406	0.325012	1.13	R. A. Balogun et al., "Major Depression and Long-Term Outcomes of Acute Kidney Injury," Nephron, vol. 135, no. 1, pp. 23-30, 2017
N17	H91	0.00807411	0.323081	1.11803	C. Thodi, E. Thodis, V. Danielides, P. Pasadakis, and V. Vargemezis, "Hearing in renal failure," Nephrol Dial Transplant, vol. 21, no. 11, pp. 3023-30, Nov 2006.

## Sheet: Supplementary Table 4
Supplementary Table 4. Diseases with kidney and distant organ crosstalk in AKI
Distant organ	ICD-10	Sup	Kulc	Lift
Heart	I32	0.000180226	0.454705	1.60853
	I40	0.000360451	0.312819	1.10586
	I38	0.000396496	0.289824	1.02438
	I22	0.000414519	0.328938	1.16274
	S26	0.000540677	0.349316	1.23445
	I06	0.000468587	0.433748	1.53346
	I23	0.000811015	0.388649	1.3728
	Q24	0.00109938	0.372924	1.31625
	I43	0.00138774	0.348075	1.22741
	I09	0.00153192	0.344097	1.21288
	I36	0.00246909	0.374467	1.31742
	I05	0.00245107	0.395232	1.39096
	I16	0.00387485	0.311451	1.09002
	Q21	0.00701078	0.310584	1.07713
	I33	0.00598349	0.371739	1.29676
	Q23	0.00796597	0.371133	1.28841
	I24	0.0107595	0.352228	1.21277
	I07	0.010345	0.390294	1.34877
	I51	0.0121833	0.347432	1.19134
	I45	0.0130844	0.327503	1.11799
	I31	0.0147965	0.34521	1.17529
	I20	0.018347	0.347181	1.17115
	I08	0.0200771	0.396416	1.33997
	I11	0.0231229	0.351981	1.17319
	I13	0.0226003	0.390562	1.31135
	I46	0.0218253	0.418715	1.4134
	I44	0.025592	0.366134	1.21554
	I42	0.0270519	0.375949	1.2457
	I34	0.0324947	0.37939	1.24084
	I47	0.0354324	0.392744	1.2789
	I49	0.0420827	0.355697	1.12698
	I35	0.0457953	0.420222	1.34369
	I27	0.0475796	0.409884	1.30152
	I21	0.0683416	0.412289	1.24503
	I50	0.166889	0.511267	1.28677
	I25	0.201546	0.513991	1.18791
	I48	0.195455	0.531453	1.26877
Lung	J96	0.163338	0.532475	1.37294
	J44	0.0844718	0.401488	1.15631
	J18	0.0644487	0.400665	1.21609
	J69	0.0473993	0.414244	1.31752
	J15	0.0243305	0.410126	1.37517
	I26	0.018347	0.328693	1.10573
	J43	0.00803806	0.292643	1.01043
	J13	0.00210864	0.340016	1.19663
	J14	0.00200051	0.419063	1.4767
	J12	0.000973218	0.32229	1.13746
	J61	0.000937173	0.342934	1.21063
	B59	0.000865083	0.304563	1.07507
	J17	0.000847061	0.351496	1.24121
	I28	0.000468587	0.382767	1.35306
	J16	0.000234293	0.500207	1.76938
Brain	G93	0.0736222	0.374368	1.09431
	F05	0.0386944	0.410767	1.33247
	G92	0.0356486	0.388449	1.26302
	I63	0.0316656	0.338548	1.0989
	I61	0.0222218	0.305341	1.01096
	F03	0.0168691	0.326716	1.10336
	I65	0.0144721	0.321412	1.09209
	G91	0.0109217	0.336876	1.15793
	F02	0.0101287	0.310463	1.06694
	G30	0.00738925	0.301926	1.04531
	F06	0.00643406	0.325012	1.13
	G20	0.00562304	0.306133	1.06573
	G41	0.00369463	0.310155	1.086
	F01	0.00306384	0.30957	1.0859
	F25	0.00297372	0.297274	1.04267
	G06	0.00264932	0.308594	1.08375
	F29	0.00158599	0.287117	1.01107
	G00	0.00135169	0.324472	1.144
	G96	0.00131565	0.295519	1.04165
	F79	0.0012796	0.287422	1.01311
	G04	0.00115344	0.337863	1.192
	G03	0.000811015	0.317619	1.12144
	F70	0.000684857	0.380606	1.34473
	G21	0.000324406	0.29061	1.02738
	F09	0.000252316	0.333557	1.17959
	A86	0.000234293	0.406457	1.43762
	F63	0.000162203	0.409234	1.44767
	G02	0.000144181	0.400128	1.4155
Liver	K76	0.0390549	0.389448	1.25589
	K72	0.0348376	0.447057	1.47296
	K70	0.0246909	0.361121	1.20062
	K74	0.0203655	0.368949	1.24186
	B18	0.0125798	0.294869	1.00409
	B19	0.0120391	0.296365	1.01107
	C22	0.00722705	0.348544	1.21079
	K75	0.00645208	0.314329	1.09213
	K71	0.000991241	0.303075	1.06941
	B17	0.000396496	0.314636	1.11218
Gut	K59	0.0310889	0.318006	1.02802
	K56	0.0298634	0.425312	1.41159
	A04	0.0176982	0.374313	1.2692
	K57	0.0174278	0.30442	1.02271
	A09	0.0137873	0.326237	1.11131
	K55	0.012778	0.394963	1.35767
	K63	0.0090293	0.371559	1.28659
	K62	0.00418124	0.321507	1.12465
	K50	0.00405508	0.289847	1.013
	K51	0.00360451	0.288089	1.00819
	C20	0.000811015	0.304772	1.07597
	K61	0.000594745	0.337261	1.19162
	K60	0.000540677	0.300478	1.06163
	Q43	0.000450564	0.338236	1.19553
	C19	0.000396496	0.297648	1.05206

## Sheet: Supplementary Table 5
Supplementary Table 5. Acute kidney injury comorbidities discovered from MIMIC-IV using Aprior algorithm
Comorbidity pairs		Sup	Kulc	Lift	eICU	COHD	Literatures
N17	A86	0.000234293	0.406457	1.43762	1	1	0
N17	D52	0.000324406	0.310632	1.09824	1	1	0
N17	N82	0.000378474	0.32846	1.16116	1	1	0
N17	B17	0.000396496	0.314636	1.11218	1	1	0
N17	E24	0.000414519	0.426293	1.50725	1	1	0
N17	J42	0.000450564	0.312899	1.10586	1	1	0
N17	B49	0.000450564	0.403624	1.42692	1	1	0
N17	I28	0.000468587	0.382767	1.35306	1	1	0
N17	I06	0.000468587	0.433748	1.53346	1	1	0
N17	S26	0.000540677	0.349316	1.23445	1	1	0
N17	S25	0.000576722	0.40051	1.4155	1	1	0
N17	K61	0.000594745	0.337261	1.19162	1	1	0
N17	L08	0.000684857	0.328192	1.15925	1	1	0
N17	G61	0.000720903	0.286352	1.01107	1	1	0
N17	J20	0.000720903	0.339621	1.19958	1	1	0
N17	G03	0.000811015	0.317619	1.12144	1	1	0
N17	C49	0.000847061	0.331735	1.17128	1	1	0
N17	J17	0.000847061	0.351496	1.24121	1	1	0
N17	B59	0.000865083	0.304563	1.07507	1	1	0
N17	D15	0.000919151	0.365099	1.28912	1	1	0
N17	C24	0.000955196	0.31261	1.10326	1	1	0
N17	J12	0.000973218	0.32229	1.13746	1	1	0
N17	K68	0.000991241	0.306432	1.08129	1	1	0
N17	Q24	0.00109938	0.372924	1.31625	1	1	0
N17	J01	0.0011174	0.383705	1.35434	1	1	0
N17	A48	0.00113542	0.363073	1.28128	1	1	0
N17	G04	0.00115344	0.337863	1.192	1	1	0
N17	B25	0.00124356	0.35677	1.25863	1	1	0
N17	D46	0.00133367	0.331537	1.16905	1	1	0
N17	G00	0.00135169	0.324472	1.144	1	1	0
N17	B44	0.00136972	0.346666	1.22248	1	1	0
N17	D45	0.00138774	0.322061	1.13535	1	1	0
N17	J85	0.00153192	0.344097	1.21288	1	1	0
N17	M46	0.00158599	0.329761	1.16198	1	1	0
N17	R58	0.0016761	0.392239	1.38279	1	1	0
N17	G70	0.00174819	0.316482	1.11448	1	1	0
N17	K82	0.00174819	0.338352	1.19187	1	1	0
N17	B02	0.00185632	0.30819	1.0848	1	1	0
N17	C80	0.00196446	0.28858	1.01507	1	1	0
N17	J14	0.00200051	0.419063	1.4767	1	1	0
N17	D51	0.00203655	0.321011	1.1296	1	1	0
N17	J13	0.00210864	0.340016	1.19663	1	1	0
N17	E41	0.00228887	0.350926	1.23468	1	1	0
N17	M00	0.002397	0.344904	1.21303	1	1	0
N17	T88	0.00241502	0.302585	1.06322	1	1	0
N17	M31	0.00243305	0.317573	1.1162	1	1	0
N17	C16	0.00245107	0.285502	1.00265	1	1	0
N17	N30	0.00245107	0.314095	1.10383	1	1	0
N17	I05	0.00245107	0.395232	1.39096	1	1	0
N17	I36	0.00246909	0.374467	1.31742	1	1	0
N17	C64	0.00252316	0.30658	1.07701	1	1	0
N17	C18	0.00261327	0.331857	1.16618	1	1	0
N17	J80	0.00293768	0.440771	1.55059	1	1	0
N17	F01	0.00306384	0.30957	1.0859	1	1	0
N17	R17	0.00306384	0.36136	1.26918	1	1	0
N17	G72	0.00315395	0.421451	1.48154	1	1	0
N17	C85	0.00322604	0.305219	1.07	1	1	0
N17	M32	0.0033522	0.302966	1.06163	1	1	0
N17	N32	0.0033522	0.331588	1.16291	1	1	0
N17	B00	0.00338824	0.331669	1.16309	1	1	0
N17	R71	0.0035144	0.314611	1.10233	1	1	0
N17	C91	0.00355045	0.298937	1.04675	1	1	0
N17	K51	0.00360451	0.288089	1.00819	1	1	0
N17	S52	0.00378474	0.316781	1.10916	1	1	0
N17	J86	0.00378474	0.371769	1.30375	1	1	0
N17	K81	0.00418124	0.374306	1.31149	1	1	0
N17	E85	0.00421728	0.29262	1.02231	1	1	0
N17	J91	0.00439751	0.341841	1.19592	1	1	0
N17	C61	0.00466784	0.303206	1.05836	1	1	0
N17	G82	0.00472191	0.352582	1.23292	1	1	0
N17	T79	0.00501027	0.342632	1.19681	1	1	0
N17	E44	0.00508236	0.341012	1.19085	1	1	0
N17	S37	0.00529863	0.341072	1.19038	1	1	0
N17	S82	0.0053527	0.322043	1.12288	1	1	0
N17	I80	0.00538875	0.345314	1.20511	1	1	0
N17	G20	0.00562304	0.306133	1.06573	1	1	0
N17	I33	0.00598349	0.371739	1.29676	1	1	0
N17	J38	0.00618174	0.328444	1.14293	1	1	0
N17	T85	0.00619976	0.321661	1.11887	1	1	0
N17	M86	0.00621778	0.343074	1.19459	1	1	0
N17	E16	0.00639801	0.341834	1.18964	1	1	0
N17	K75	0.00645208	0.314329	1.09213	1	1	0
N17	S12	0.00645208	0.33719	1.17303	1	1	0
N17	T86	0.00659626	0.365364	1.27229	1	1	0
N17	E27	0.00670439	0.323337	1.12322	1	1	0
N17	D75	0.00711891	0.341044	1.18459	1	1	0
N17	C22	0.00722705	0.348544	1.21079	1	1	0
N17	D65	0.00722705	0.394208	1.37238	1	1	0
N17	S42	0.00724507	0.301131	1.04295	1	1	0
N17	S72	0.00735321	0.358229	1.24467	1	1	0
N17	G30	0.00738925	0.301926	1.04531	1	1	0
N17	I74	0.00755145	0.379456	1.31916	1	1	0
N17	L27	0.00780377	0.333943	1.15731	1	1	0
N17	N28	0.00785784	0.332325	1.15142	1	1	0
N17	R68	0.00818224	0.314411	1.08701	1	1	0
N17	I77	0.00845258	0.314014	1.08476	1	1	0
N17	K63	0.0090293	0.371559	1.28659	1	1	0
N17	S32	0.009588	0.342234	1.18107	1	1	0
N17	J93	0.00978625	0.383658	1.32704	1	1	0
N17	M06	0.0102188	0.313552	1.07759	1	1	0
N17	K85	0.0103089	0.314024	1.07898	1	1	0
N17	I07	0.010345	0.390294	1.34877	1	1	0
N17	D47	0.0104531	0.32969	1.13397	1	1	0
N17	S27	0.0106694	0.305439	1.04747	1	1	0
N17	G91	0.0109217	0.336876	1.15793	1	1	0
N17	G25	0.0109397	0.320005	1.09817	1	1	0
N17	R04	0.0119129	0.339723	1.1649	1	1	0
N17	B19	0.0120391	0.296365	1.01107	1	1	0
N17	R41	0.0121652	0.32707	1.11934	1	1	0
N17	I51	0.0121833	0.347432	1.19134	1	1	0
N17	M62	0.0125617	0.34082	1.16675	1	1	0
N17	K55	0.012778	0.394963	1.35767	1	1	0
N17	K80	0.0131565	0.323073	1.10209	1	1	0
N17	R19	0.0133187	0.330043	1.12625	1	1	0
N17	D61	0.0139495	0.305301	1.03671	1	1	0
N17	K83	0.0140756	0.310772	1.05568	1	1	0
N17	I31	0.0147965	0.34521	1.17529	1	1	0
N17	R31	0.0148506	0.350015	1.19213	1	1	0
N17	L03	0.0165988	0.343379	1.16317	1	1	0
N17	K65	0.0169412	0.424752	1.45006	1	1	0
N17	A04	0.0176982	0.374313	1.2692	1	1	0
N17	K31	0.0181487	0.321208	1.07986	1	1	0
N17	I70	0.0186353	0.375016	1.26875	1	1	0
N17	S22	0.0198609	0.324364	1.08567	1	1	0
N17	I08	0.0200771	0.396416	1.33997	1	1	0
N17	K74	0.0203655	0.368949	1.24186	1	1	0
N17	R74	0.0208521	0.308277	1.02564	1	1	0
N17	M79	0.0211945	0.31408	1.0451	1	1	0
N17	R40	0.0217352	0.326882	1.08871	1	1	0
N17	I46	0.0218253	0.418715	1.4134	1	1	0
N17	B37	0.0220056	0.369726	1.23948	1	1	0
N17	I61	0.0222218	0.305341	1.01096	1	1	0
N17	I13	0.0226003	0.390562	1.31135	1	1	0
N17	L89	0.0229968	0.394978	1.32574	1	1	0
N17	I11	0.0231229	0.351981	1.17319	1	1	0
N17	G81	0.0233753	0.313192	1.03513	1	1	0
N17	J15	0.0243305	0.410126	1.37517	1	1	0
N17	D50	0.0244566	0.309502	1.01869	1	1	0
N17	E46	0.0246549	0.388962	1.29926	1	1	0
N17	K70	0.0246909	0.361121	1.20062	1	1	0
N17	I44	0.025592	0.366134	1.21554	1	1	0
N17	I71	0.0260426	0.383209	1.27455	1	1	0
N17	R18	0.0269978	0.423778	1.41513	1	1	0
N17	I42	0.0270519	0.375949	1.2457	1	1	0
N17	T82	0.0270699	0.394447	1.3111	1	1	0
N17	K56	0.0298634	0.425312	1.41159	1	1	0
N17	K59	0.0310889	0.318006	1.02802	1	1	0
N17	I63	0.0316656	0.338548	1.0989	1	1	0
N17	I34	0.0324947	0.37939	1.24084	1	1	0
N17	B95	0.0325488	0.3887	1.27362	1	1	0
N17	R13	0.0333598	0.363991	1.18364	1	1	0
N17	K72	0.0348376	0.447057	1.47296	1	1	0
N17	I47	0.0354324	0.392744	1.2789	1	1	0
N17	G92	0.0356486	0.388449	1.26302	1	1	0
N17	E83	0.0360091	0.335781	1.07552	1	1	0
N17	F05	0.0386944	0.410767	1.33247	1	1	0
N17	D72	0.0390369	0.321195	1.01442	1	1	0
N17	K76	0.0390549	0.389448	1.25589	1	1	0
N17	D63	0.0397578	0.375081	1.20285	1	1	0
N17	I49	0.0420827	0.355697	1.12698	1	1	0
N17	I35	0.0457953	0.420222	1.34369	1	1	0
N17	I27	0.0475796	0.409884	1.30152	1	1	0
N17	T81	0.0491656	0.407618	1.28854	1	1	0
N17	R57	0.0496882	0.4426	1.41069	1	1	0
N17	J98	0.0501027	0.40322	1.27004	1	1	0
N17	J95	0.0515986	0.476434	1.52445	1	1	0
N17	D68	0.0633854	0.417759	1.27991	1	1	0
N17	J18	0.0644487	0.400665	1.21609	1	1	0
N17	G47	0.0730274	0.378326	1.11018	1	1	0
N17	G93	0.0736222	0.374368	1.09431	1	1	0
N17	E66	0.0780737	0.437251	1.3029	1	1	0
N17	R65	0.0840753	0.449984	1.32917	1	1	0
N17	D69	0.090239	0.430317	1.24028	1	1	0
N17	A41	0.095826	0.437784	1.24921	1	1	0
N17	I95	0.0977544	0.410187	1.14551	1	1	0
N17	D62	0.115398	0.450005	1.23118	1	1	0
N17	K21	0.115435	0.394723	1.03544	1	1	0
N17	N18	0.123382	0.461171	1.2457	1	1	0
N17	J96	0.163338	0.532475	1.37294	1	1	0
N17	I50	0.166889	0.511267	1.28677	1	1	0
N17	I48	0.195455	0.531453	1.26877	1	1	0
N17	E87	0.233987	0.549042	1.21038	1	1	0
N17	L81	0.000144181	0.285842	1.01107	0	1	0
N17	C40	0.000144181	0.30782	1.08885	0	1	0
N17	L91	0.000144181	0.30782	1.08885	0	1	0
N17	L95	0.000144181	0.30782	1.08885	0	1	0
N17	C51	0.000144181	0.333461	1.17959	0	1	0
N17	D22	0.000144181	0.333461	1.17959	0	1	0
N17	E60	0.000144181	0.333461	1.17959	0	1	0
N17	G02	0.000144181	0.400128	1.4155	0	1	0
N17	S53	0.000144181	0.400128	1.4155	0	1	0
N17	H00	0.000162203	0.300143	1.06163	0	1	0
N17	Q62	0.000162203	0.300143	1.06163	0	1	0
N17	S89	0.000162203	0.300143	1.06163	0	1	0
N17	C93	0.000162203	0.346297	1.22496	0	1	0
N17	J92	0.000162203	0.375143	1.32704	0	1	0
N17	T21	0.000162203	0.375143	1.32704	0	1	0
N17	C57	0.000162203	0.409234	1.44767	0	1	0
N17	F63	0.000162203	0.409234	1.44767	0	1	0
N17	N84	0.000162203	0.409234	1.44767	0	1	0
N17	B33	0.000162203	0.450143	1.59244	0	1	0
N17	M66	0.000180226	0.294277	1.04081	0	1	0
N17	J33	0.000180226	0.312659	1.10586	0	1	0
N17	M08	0.000180226	0.312659	1.10586	0	1	0
N17	T66	0.000180226	0.312659	1.10586	0	1	0
N17	F91	0.000180226	0.333493	1.17959	0	1	0
N17	H30	0.000180226	0.333493	1.17959	0	1	0
N17	S85	0.000180226	0.333493	1.17959	0	1	0
N17	K41	0.000180226	0.357302	1.26384	0	1	0
N17	N91	0.000180226	0.384775	1.36106	0	1	0
N17	I32	0.000180226	0.454705	1.60853	0	1	0
N17	B86	0.000198248	0.289649	1.02438	0	1	0
N17	N64	0.000198248	0.289649	1.02438	0	1	0
N17	T94	0.000198248	0.323705	1.14489	0	1	0
N17	Q54	0.000198248	0.458509	1.62193	0	1	0
N17	N61	0.000216271	0.300191	1.06163	0	1	0
N17	C01	0.000216271	0.333525	1.17959	0	1	0
N17	C95	0.000216271	0.333525	1.17959	0	1	0
N17	L24	0.000216271	0.333525	1.17959	0	1	0
N17	T09	0.000216271	0.333525	1.17959	0	1	0
N17	D3A	0.000216271	0.353133	1.24897	0	1	0
N17	E65	0.000216271	0.400191	1.4155	0	1	0
N17	J46	0.000234293	0.282816	1.00008	0	1	0
N17	I75	0.000234293	0.295662	1.04554	0	1	0
N17	I78	0.000234293	0.309731	1.09533	0	1	0
N17	F80	0.000234293	0.325207	1.1501	0	1	0
N17	L85	0.000234293	0.325207	1.1501	0	1	0
N17	T93	0.000234293	0.325207	1.1501	0	1	0
N17	B45	0.000252316	0.318405	1.12597	0	1	0
N17	H01	0.000252316	0.318405	1.12597	0	1	0
N17	T75	0.000252316	0.318405	1.12597	0	1	0
N17	F09	0.000252316	0.333557	1.17959	0	1	0
N17	H60	0.000252316	0.333557	1.17959	0	1	0
N17	D41	0.000252316	0.437723	1.54821	0	1	0
N17	M05	0.000270338	0.341148	1.2064	0	1	0
N17	C41	0.000288361	0.285969	1.01107	0	1	0
N17	M15	0.000288361	0.285969	1.01107	0	1	0
N17	M18	0.000288361	0.296551	1.04852	0	1	0
N17	Q05	0.000288361	0.307947	1.08885	0	1	0
N17	L72	0.000288361	0.333588	1.17959	0	1	0
N17	N45	0.000288361	0.333588	1.17959	0	1	0
N17	H70	0.000288361	0.348081	1.23087	0	1	0
N17	C21	0.000288361	0.363891	1.28682	0	1	0
N17	A02	0.000288361	0.381207	1.3481	0	1	0
N17	L28	0.000288361	0.381207	1.3481	0	1	0
N17	M30	0.000306384	0.293375	1.03722	0	1	0
N17	O14	0.000306384	0.293375	1.03722	0	1	0
N17	C76	0.000306384	0.303842	1.07427	0	1	0
N17	M88	0.000306384	0.315086	1.11405	0	1	0
N17	L90	0.000306384	0.327194	1.1569	0	1	0
N17	L60	0.000306384	0.369836	1.3078	0	1	0
N17	L80	0.000306384	0.369836	1.3078	0	1	0
N17	Q26	0.000306384	0.405033	1.43236	0	1	0
N17	G21	0.000324406	0.29061	1.02738	0	1	0
N17	C48	0.000324406	0.310632	1.09824	0	1	0
N17	E26	0.000324406	0.310632	1.09824	0	1	0
N17	H44	0.000324406	0.360287	1.27395	0	1	0
N17	N21	0.000324406	0.409378	1.44767	0	1	0
N17	H33	0.000342429	0.31697	1.12061	0	1	0
N17	M97	0.000342429	0.352155	1.24512	0	1	0
N17	H66	0.000360451	0.286033	1.01107	0	1	0
N17	Q87	0.000360451	0.286033	1.01107	0	1	0
N17	L93	0.000360451	0.294437	1.04081	0	1	0
N17	D58	0.000360451	0.312819	1.10586	0	1	0
N17	I40	0.000360451	0.312819	1.10586	0	1	0
N17	M76	0.000360451	0.345146	1.22026	0	1	0
N17	E20	0.000360451	0.357462	1.26384	0	1	0
N17	D55	0.000378474	0.339045	1.19861	0	1	0
N17	K46	0.000378474	0.350335	1.23857	0	1	0
N17	K03	0.000378474	0.389224	1.37618	0	1	0
N17	N62	0.000378474	0.389224	1.37618	0	1	0
N17	F89	0.000396496	0.289824	1.02438	0	1	0
N17	C19	0.000396496	0.297648	1.05206	0	1	0
N17	S83	0.000396496	0.297648	1.05206	0	1	0
N17	H61	0.000396496	0.314636	1.11218	0	1	0
N17	M80	0.000414519	0.287867	1.01739	0	1	0
N17	S93	0.000414519	0.287867	1.01739	0	1	0
N17	I22	0.000414519	0.328938	1.16274	0	1	0
N17	S73	0.000414519	0.338602	1.19693	0	1	0
N17	S34	0.000414519	0.359742	1.27174	0	1	0
N17	D27	0.000414519	0.396918	1.4033	0	1	0
N17	H46	0.000432542	0.300383	1.06163	0	1	0
N17	J09	0.000432542	0.308075	1.08885	0	1	0
N17	H18	0.000432542	0.375383	1.32704	0	1	0
N17	S71	0.000450564	0.28449	1.00533	0	1	0
N17	N49	0.000450564	0.329346	1.16407	0	1	0
N17	E72	0.000450564	0.338236	1.19553	0	1	0
N17	Q43	0.000450564	0.338236	1.19553	0	1	0
N17	H16	0.000450564	0.347621	1.22874	0	1	0
N17	L25	0.000450564	0.403624	1.42692	0	1	0
N17	M53	0.000468587	0.283023	1.00008	0	1	0
N17	N04	0.000468587	0.295869	1.04554	0	1	0
N17	Q76	0.000468587	0.295869	1.04554	0	1	0
N17	S60	0.000468587	0.30274	1.06986	0	1	0
N17	S63	0.000468587	0.333748	1.17959	0	1	0
N17	H43	0.000486609	0.293909	1.03855	0	1	0
N17	L12	0.000486609	0.365295	1.29117	0	1	0
N17	M33	0.000486609	0.37543	1.32704	0	1	0
N17	L57	0.000504632	0.326028	1.15215	0	1	0
N17	N89	0.000504632	0.350446	1.23857	0	1	0
N17	E79	0.000504632	0.368867	1.30375	0	1	0
N17	C7B	0.000522654	0.284776	1.00612	0	1	0
N17	M65	0.000522654	0.302546	1.069	0	1	0
N17	Q85	0.000522654	0.322685	1.14027	0	1	0
N17	K60	0.000540677	0.300478	1.06163	0	1	0
N17	N26	0.000540677	0.319627	1.12939	0	1	0
N17	N94	0.000540677	0.326565	1.15394	0	1	0
N17	N81	0.000540677	0.333812	1.17959	0	1	0
N17	D76	0.000540677	0.349316	1.23445	0	1	0
N17	Q89	0.000540677	0.366332	1.29467	0	1	0
N17	E74	0.000540677	0.417145	1.47448	0	1	0
N17	J34	0.000558699	0.292947	1.03492	0	1	0
N17	N03	0.000558699	0.369542	1.30597	0	1	0
N17	N41	0.000576722	0.296807	1.04852	0	1	0
N17	S15	0.000576722	0.308203	1.08885	0	1	0
N17	H50	0.000576722	0.314236	1.1102	0	1	0
N17	K14	0.000576722	0.314236	1.1102	0	1	0
N17	N95	0.000594745	0.300526	1.06163	0	1	0
N17	E56	0.000594745	0.367193	1.29755	0	1	0
N17	L71	0.00063079	0.297168	1.04963	0	1	0
N17	C26	0.00063079	0.313058	1.10586	0	1	0
N17	H34	0.00063079	0.337097	1.19093	0	1	0
N17	N43	0.00063079	0.427387	1.51045	0	1	0
N17	G54	0.000648812	0.340197	1.20184	0	1	0
N17	N36	0.000648812	0.340197	1.20184	0	1	0
N17	N47	0.000648812	0.383553	1.35527	0	1	0
N17	J70	0.000666835	0.285205	1.00719	0	1	0
N17	M24	0.000666835	0.289652	1.02292	0	1	0
N17	Q90	0.000666835	0.325151	1.14855	0	1	0
N17	I79	0.000666835	0.356359	1.25898	0	1	0
N17	F70	0.000684857	0.380606	1.34473	0	1	0
N17	L73	0.00070288	0.33113	1.16959	0	1	0
N17	G24	0.000720903	0.286352	1.01107	0	1	0
N17	J04	0.000720903	0.30833	1.08885	0	1	0
N17	F84	0.000720903	0.318098	1.12342	0	1	0
N17	M14	0.000720903	0.357781	1.26384	0	1	0
N17	J11	0.000756948	0.314103	1.10916	0	1	0
N17	Q27	0.000756948	0.314103	1.10916	0	1	0
N17	K35	0.000756948	0.318851	1.12597	0	1	0
N17	F22	0.000756948	0.344932	1.21826	0	1	0
N17	N73	0.00077497	0.291226	1.02815	0	1	0
N17	M45	0.00077497	0.321581	1.13557	0	1	0
N17	S20	0.000811015	0.285528	1.00787	0	1	0
N17	C20	0.000811015	0.304772	1.07597	0	1	0
N17	D17	0.000811015	0.341627	1.2064	0	1	0
N17	I23	0.000811015	0.388649	1.3728	0	1	0
N17	M90	0.000829038	0.311544	1.09989	0	1	0
N17	B91	0.000847061	0.373765	1.32001	0	1	0
N17	K13	0.000865083	0.297062	1.04852	0	1	0
N17	M87	0.000865083	0.297062	1.04852	0	1	0
N17	Q25	0.000883106	0.314884	1.11153	0	1	0
N17	C7A	0.000901128	0.317253	1.11986	0	1	0
N17	H51	0.000919151	0.297325	1.04928	0	1	0
N17	K45	0.000919151	0.393121	1.38828	0	1	0
N17	N00	0.000919151	0.399251	1.40998	0	1	0
N17	J61	0.000937173	0.342934	1.21063	0	1	0
N17	Q60	0.000937173	0.377641	1.33345	0	1	0
N17	K11	0.000955196	0.292054	1.03052	0	1	0
N17	R39	0.000991241	0.296576	1.04641	0	1	0
N17	K71	0.000991241	0.303075	1.06941	0	1	0
N17	T87	0.000991241	0.336243	1.18678	0	1	0
N17	R02	0.00100926	0.425135	1.50129	0	1	0
N17	R14	0.00102729	0.344282	1.21512	0	1	0
N17	M96	0.00104531	0.323147	1.14027	0	1	0
N17	N52	0.00108135	0.320106	1.12939	0	1	0
N17	K08	0.00113542	0.301004	1.06163	0	1	0
N17	C84	0.00118949	0.312373	1.10169	0	1	0
N17	S13	0.00118949	0.312373	1.10169	0	1	0
N17	M75	0.00118949	0.324582	1.14489	0	1	0
N17	I96	0.00122553	0.391889	1.38296	0	1	0
N17	M43	0.00124356	0.293473	1.03464	0	1	0
N17	K05	0.00126158	0.340922	1.20249	0	1	0
N17	F79	0.0012796	0.287422	1.01311	0	1	0
N17	S81	0.00129762	0.284613	1.00311	0	1	0
N17	G96	0.00131565	0.295519	1.04165	0	1	0
N17	K04	0.00133367	0.290242	1.02292	0	1	0
N17	I83	0.00133367	0.334513	1.17959	0	1	0
N17	N05	0.00135169	0.372483	1.3139	0	1	0
N17	N35	0.00136972	0.366596	1.29301	0	1	0
N17	I43	0.00138774	0.348075	1.22741	0	1	0
N17	C56	0.00140576	0.343349	1.21063	0	1	0
N17	H11	0.00149587	0.30647	1.07984	0	1	0
N17	N10	0.00151389	0.285123	1.00424	0	1	0
N17	F29	0.00158599	0.287117	1.01107	0	1	0
N17	D89	0.00160401	0.288516	1.01597	0	1	0
N17	M40	0.00162203	0.339781	1.19733	0	1	0
N17	D80	0.00164005	0.302775	1.06632	0	1	0
N17	B48	0.00169412	0.368686	1.29939	0	1	0
N17	H10	0.00171214	0.309956	1.0915	0	1	0
N17	G57	0.00174819	0.286841	1.00959	0	1	0
N17	M50	0.00174819	0.310464	1.09318	0	1	0
N17	R15	0.00174819	0.322739	1.13662	0	1	0
N17	L02	0.00176621	0.291503	1.02603	0	1	0
N17	R44	0.0018383	0.339375	1.19521	0	1	0
N17	R16	0.00187435	0.292161	1.02802	0	1	0
N17	S62	0.00187435	0.298801	1.05152	0	1	0
N17	Q61	0.00198248	0.321521	1.13158	0	1	0
N17	K40	0.00198248	0.331095	1.16546	0	1	0
N17	I76	0.00198248	0.370881	1.30625	0	1	0
N17	K94	0.00201853	0.339135	1.1938	0	1	0
N17	N50	0.00209062	0.413197	1.45566	0	1	0
N17	N48	0.00210864	0.328681	1.15652	0	1	0
N17	B35	0.00212666	0.337109	1.18629	0	1	0
N17	D35	0.00218073	0.28464	1.00044	0	1	0
N17	K64	0.00227084	0.306357	1.07701	0	1	0
N17	C88	0.00232491	0.315164	1.10801	0	1	0
N17	L23	0.00232491	0.315164	1.10801	0	1	0
N17	T41	0.00232491	0.331138	1.16454	0	1	0
N17	K42	0.00232491	0.368534	1.29688	0	1	0
N17	J10	0.00234293	0.316082	1.11121	0	1	0
N17	M16	0.00234293	0.323855	1.13871	0	1	0
N17	R49	0.00237898	0.36276	1.27627	0	1	0
N17	I89	0.00243305	0.371005	1.30528	0	1	0
N17	E80	0.00259525	0.34845	1.22496	0	1	0
N17	G95	0.00263129	0.315633	1.10871	0	1	0
N17	M21	0.00284756	0.316011	1.10937	0	1	0
N17	L76	0.00290163	0.342229	1.20198	0	1	0
N17	F25	0.00297372	0.297274	1.04267	0	1	0
N17	D59	0.00306384	0.334742	1.17498	0	1	0
N17	E21	0.00326208	0.308629	1.08195	0	1	0
N17	K02	0.00328011	0.364013	1.27789	0	1	0
N17	D73	0.00344231	0.351586	1.2334	0	1	0
N17	R59	0.00347835	0.28858	1.01033	0	1	0
N17	I86	0.00349638	0.373322	1.31015	0	1	0
N17	L98	0.00358649	0.332643	1.16592	0	1	0
N17	G41	0.00369463	0.310155	1.086	0	1	0
N17	I16	0.00387485	0.311451	1.09002	0	1	0
N17	N25	0.00396496	0.357206	1.25165	0	1	0
N17	K50	0.00405508	0.289847	1.013	0	1	0
N17	I84	0.00418124	0.29737	1.03923	0	1	0
N17	K62	0.00418124	0.321507	1.12465	0	1	0
N17	H26	0.00427135	0.320624	1.12124	0	1	0
N17	G31	0.00430739	0.297423	1.03902	0	1	0
N17	M51	0.00454169	0.297041	1.03694	0	1	0
N17	R45	0.00488411	0.294471	1.02677	0	1	0
N17	N08	0.00490214	0.360358	1.25987	0	1	0
N17	K43	0.00490214	0.396268	1.38695	0	1	0
N17	F20	0.00510039	0.310789	1.08384	0	1	0
N17	E88	0.00513643	0.318421	1.11073	0	1	0
N17	I81	0.00517248	0.36695	1.28235	0	1	0
N17	M84	0.0051905	0.328916	1.14771	0	1	0
N17	R62	0.00529863	0.322869	1.12597	0	1	0
N17	M13	0.0055149	0.305468	1.06371	0	1	0
N17	M17	0.00553293	0.326025	1.1364	0	1	0
N17	L40	0.00556897	0.304927	1.06163	0	1	0
N17	D53	0.00558699	0.304749	1.06094	0	1	0
N17	I72	0.00567711	0.33452	1.16601	0	1	0
N17	R21	0.00594745	0.341311	1.1892	0	1	0
N17	T83	0.00598349	0.343379	1.1964	0	1	0
N17	G60	0.00614569	0.301444	1.0475	0	1	0
N17	E04	0.00621778	0.298868	1.03816	0	1	0
N17	N99	0.00623581	0.413536	1.44388	0	1	0
N17	H35	0.00637999	0.318919	1.1086	0	1	0
N17	A40	0.00641603	0.354013	1.23268	0	1	0
N17	M35	0.00659626	0.319729	1.11079	0	1	0
N17	R32	0.00666835	0.315782	1.0966	0	1	0
N17	G97	0.00681253	0.333017	1.15714	0	1	0
N17	R64	0.0068666	0.305133	1.0583	0	1	0
N17	Q21	0.00701078	0.310584	1.07713	0	1	0
N17	H36	0.00710089	0.351291	1.2209	0	1	0
N17	R60	0.00722705	0.338347	1.1747	0	1	0
N17	E23	0.00724507	0.306858	1.06322	0	1	0
N17	H54	0.00756948	0.300403	1.03936	0	1	0
N17	I98	0.00771366	0.37077	1.28792	0	1	0
N17	Q23	0.00796597	0.371133	1.28841	0	1	0
N17	J43	0.00803806	0.292643	1.01043	0	1	0
N17	I85	0.00812818	0.34578	1.19818	0	1	0
N17	N13	0.00843456	0.293876	1.01355	0	1	0
N17	M47	0.00848863	0.294006	1.01384	0	1	0
N17	E55	0.00868688	0.308935	1.06605	0	1	0
N17	R79	0.00895721	0.313207	1.08032	0	1	0
N17	K44	0.0102909	0.310901	1.06799	0	1	0
N17	T17	0.010363	0.405174	1.40137	0	1	0
N17	I24	0.0107595	0.352228	1.21277	0	1	0
N17	K66	0.0110478	0.389106	1.34236	0	1	0
N17	R91	0.01121	0.300844	1.02952	0	1	0
N17	A49	0.0116065	0.358753	1.2332	0	1	0
N17	E43	0.0120931	0.335796	1.15044	0	1	0
N17	M48	0.0122914	0.32574	1.11424	0	1	0
N17	I87	0.0125257	0.374575	1.28632	0	1	0
N17	B18	0.0125798	0.294869	1.00409	0	1	0
N17	L97	0.0126699	0.376974	1.29435	0	1	0
N17	I45	0.0130844	0.327503	1.11799	0	1	0
N17	G63	0.0131384	0.358766	1.22846	0	1	0
N17	I65	0.0144721	0.321412	1.09209	0	1	0
N17	K91	0.0154994	0.375665	1.28086	0	1	0
N17	H40	0.0160401	0.310068	1.04704	0	1	0
N17	R56	0.0164005	0.298884	1.00634	0	1	0
N17	K57	0.0174278	0.30442	1.02271	0	1	0
N17	I26	0.018347	0.328693	1.10573	0	1	0
N17	I20	0.018347	0.347181	1.17115	0	1	0
N17	I69	0.0188876	0.328244	1.10244	0	1	0
N17	C78	0.0210684	0.303483	1.00799	0	1	0
N17	J81	0.021573	0.404966	1.36554	0	1	0
N17	M19	0.0235375	0.337353	1.12012	0	1	0
N17	M81	0.0250333	0.308067	1.0118	0	1	0
N17	I82	0.0284216	0.370675	1.22275	0	1	0
N17	R33	0.0357568	0.348567	1.12155	0	1	0
N17	R09	0.0367841	0.331459	1.05779	0	1	0
N17	M10	0.0376131	0.362248	1.16415	0	1	0
N17	N40	0.0440471	0.353754	1.11395	0	1	0
N17	J90	0.0466064	0.421079	1.34419	0	1	0
N17	I21	0.0683416	0.412289	1.24503	0	1	0
N17	J44	0.0844718	0.401488	1.15631	0	1	0
N17	N39	0.0846159	0.414289	1.20116	0	1	0
N17	I12	0.0867066	0.426294	1.2371	0	1	0
N17	E11	0.167826	0.474867	1.15503	0	1	0
N17	I25	0.201546	0.513991	1.18791	0	1	0
N17	I10	0.254965	0.519315	1.03951	0	1	0
N17	D78	0.000144181	0.400128	1.4155	1	0	0
N17	S10	0.000180226	0.384775	1.36106	1	0	0
N17	C06	0.000198248	0.289649	1.02438	1	0	0
N17	S29	0.000216271	0.315981	1.1175	1	0	0
N17	C94	0.000216271	0.375191	1.32704	1	0	0
N17	T71	0.000306384	0.315086	1.11405	1	0	0
N17	I38	0.000396496	0.289824	1.02438	1	0	0
N17	S35	0.00100926	0.338242	1.1938	1	0	0
N17	S24	0.00113542	0.339714	1.19861	1	0	0
N17	J94	0.00225282	0.376245	1.32439	1	0	0
N17	M72	0.00252316	0.393294	1.38387	1	0	0
N17	G06	0.00264932	0.308594	1.08375	1	0	0
N17	C90	0.00300977	0.313072	1.09846	1	0	0
N17	S14	0.00300977	0.350579	1.23119	1	0	0
N17	R78	0.00394694	0.322734	1.12972	1	0	0
N17	T80	0.00771366	0.360543	1.25173	1	0	0
N17	J84	0.00841654	0.333563	1.15405	1	0	0
N17	F02	0.0101287	0.310463	1.06694	1	0	0
N17	R34	0.0113903	0.470048	1.62773	1	0	0
N17	A09	0.0137873	0.326237	1.11131	1	0	0
N17	R73	0.0151029	0.341989	1.16293	1	0	0
N17	F03	0.0168691	0.326716	1.10336	1	0	0
N17	R50	0.020762	0.308691	1.02738	1	0	0
N17	I73	0.023952	0.348208	1.15724	1	0	0
N17	K92	0.0268897	0.331799	1.08997	1	0	0
N17	I97	0.0371445	0.413682	1.34763	1	0	0
N17	J69	0.0473993	0.414244	1.31752	1	0	0
N17	B96	0.053509	0.39209	1.21999	1	0	0
N17	E03	0.0737844	0.373559	1.09094	1	0	0
N17	D64	0.0845438	0.386489	1.10301	1	0	0
N17	E78	0.253235	0.527801	1.07496	1	0	0
N17	J16	0.000234293	0.500207	1.76938	0	0	0
N17	I09	0.00153192	0.344097	1.21288	0	0	0
N17	K38	0.000144181	0.500128	1.76938	0	0	0
N17	A28	0.000180226	0.500159	1.76938	0	0	0
N17	L65	0.000216271	0.285906	1.01107	0	0	0
N17	G23	0.000342429	0.297178	1.05057	0	0	0
N17	G37	0.000360451	0.294437	1.04081	0	0	0
N17	Q63	0.000360451	0.294437	1.04081	0	0	0
N17	L82	0.000378474	0.32846	1.16116	0	0	0
N17	S33	0.000378474	0.375335	1.32704	0	0	0
N17	N93	0.000576722	0.348336	1.23087	0	0	0
N17	B36	0.000648812	0.333907	1.17959	0	0	0
N17	M07	0.000756948	0.305017	1.07701	0	0	0
N17	T98	0.00138774	0.314236	1.10766	0	0	0
N17	L53	0.00164005	0.35692	1.25792	0	0	0
N17	S09	0.000540677	0.294596	1.04081	0	0	0
N17	C02	0.000288361	0.363891	1.28682	0	0	0
N17	T47	0.000504632	0.326028	1.15215	0	0	0
N17	C44	0.00102729	0.366293	1.29301	0	0	0
N17	C54	0.00106333	0.384058	1.35576	0	0	0
N17	I99	0.00124356	0.384433	1.35652	0	0	0
N17	T44	0.00245107	0.292767	1.02836	0	0	0
N17	T36	0.00457773	0.303578	1.05996	0	0	0
N17	T50	0.00816422	0.320501	1.10862	0	0	0
N17	T45	0.0121652	0.300711	1.02606	0	0	0
N17	A36	0.000144181	0.500128	1.76938	0	0	1
N17	F16	0.000144181	0.285842	1.01107	0	0	1
N17	A88	0.000162203	0.346297	1.22496	0	0	1
N17	E67	0.000180226	0.384775	1.36106	0	0	1
N17	T52	0.000216271	0.375191	1.32704	0	0	1
N17	B94	0.000360451	0.312819	1.10586	0	0	1
N17	K95	0.000450564	0.320911	1.13422	0	0	1
N17	E07	0.00108135	0.300957	1.06163	0	0	1
N17	M1A	0.00122553	0.315899	1.11405	0	0	1
N17	N14	0.00299175	0.40951	1.43979	0	0	1
N17	F98	0.00364056	0.292619	1.02411	0	0	1
N17	T84	0.00378474	0.342058	1.19861	0	0	1
N17	F06	0.00643406	0.325012	1.13	0	0	1
N17	H91	0.00807411	0.323081	1.11803	0	0	1
